# Supplementary material for: 3D genomic analysis reveals novel enhancer-hijacking caused by complex structural alterations that drive oncogene overexpression
Source: Nat Commun. 2024 Jul 20;15:6130. doi: 10.1038/s41467-024-50387-w (PMC11271278; doi:10.1038/s41467-024-50387-w)
Supplement: Supplementary file 4 — Supplementary Data 1 [file 41467_2024_50387_MOESM4_ESM.xlsx]

## Sheet: 22RV1
gene_names	PETs	loops	Percent_inter	Percent_intra	Percent_normal
AAK1	369	12	0	0	100
AAMP	137	7	0	0	100
ABCA7	116	7	0	0	100
ABHD8	195	7	0	0	100
ABRACL	138	8	0	0	100
ACADL	584	16	0	11.5404	88.4596
ACTG1	297	11	0	0	100
ACTL10	136	6	0	0	100
ACTN4	217	15	0	0	100
ADCY10	140	12	0	7.37153	92.6285
ADCY6	151	9	0	2.67456	97.3254
AGAP3	186	9	0	0	100
AHNAK	160	6	0	0	100
AIMP2	137	7	0	0	100
AKR1A1	138	9	0	2.72333	97.2767
AKR1C4	119	10	0	0	100
ALCAM	109	10	0	9.51741	90.4826
ALDH16A1	120	12	0	0	100
ALOXE3	423	13	0	0	100
AMBP	132	10	0	0	100
AMD1	991	16	0	1.05096	98.949
ANG	419	14	0	0	100
ANGPTL4	125	7	0	0	100
ANKRD18B	160	17	0	4.90473	95.0953
ANKRD40	131	6	0	0	100
ANO8	216	13	0	0	100
ANXA4	130	10	0	0	100
AP1S1	164	12	0	2.42303	97.577
AP2S1	208	14	0	0	100
APLN	839	23	0	24.3684	75.6316
APOA1BP	121	8	0	0	100
APOLD1	732	38	0	5.87384	94.1262
APRT	118	5	0	0	100
AQP3	143	9	0	0	100
ARF6	151	7	0	0	100
ARHGDIA	198	11	0	0	100
ARHGEF37	1030	44	0	8.81202	91.188
ARHGEF38	133	10	0	0	100
ARHGEF38-IT1	133	10	0	0	100
ARID1A	694	13	0	0	100
ARID2	108	16	0	5.24419	94.7558
ARID5B	550	19	0	1.1431	98.8569
ARL1	271	11	0	0	100
ARL4A	120	12	0	0	100
ARMC12	774	25	0	0.683884	99.3161
ATAD2	154	5	0	0	100
ATF7	220	14	0	0	100
ATN1	126	13	0	0	100
ATP1B1	130	15	0	0	100
ATP5B	235	19	0	7.38281	92.6172
ATP5D	230	12	0	0	100
ATP5G2	449	16	0	0	100
BAHCC1	1479	16	0	1.44935	98.5506
BAZ2A	235	19	0	7.38281	92.6172
BBC3	277	17	0	0	100
BCL2L2	170	7	0	0	100
BCL2L2-PABPN1	170	7	0	0	100
BCL3	272	10	0	0	100
BCL6	342	26	0	0	100
BCL9L	273	15	0	11.1042	88.8958
BCOR	442	12	0	1.61494	98.3851
BMF	125	11	0	0	100
BRD2	107	8	0	0	100
BRP44	140	12	0	7.37153	92.6285
BTBD19	150	13	0	11.7542	88.2458
BTG1	545	28	0	0	100
BZW1	185	14	0	2.01009	97.9899
C11orf48	107	12	0	0	100
C11orf83	107	12	0	0	100
C11orf92	284	10	0	4.69407	95.3059
C12orf44	178	7	0	0	100
C12orf52	111	8	0	3.24328	96.7567
C12orf57	126	13	0	0	100
C12orf65	160	17	0	0	100
C16orf53	414	9	0	0	100
C16orf93	107	5	0	0	100
C17orf59	203	7	0	0	100
C18orf56	125	9	0	0	100
C19orf24	230	12	0	0	100
C19orf26	230	12	0	0	100
C19orf73	319	24	0	7.98514	92.0149
C1orf116	942	23	0	7.70211	92.2979
C1orf194	137	6	0	0	100
C1orf63	126	6	0	0	100
C20orf144	136	6	0	0	100
C22orf13	164	9	0	0	100
C4orf34	109	11	0	0	100
C6orf132	152	9	0	0	100
C9orf100	130	8	0	0	100
C9orf106	175	14	0	0	100
C9orf114	374	10	0	0	100
C9orf66	173	6	0	0	100
CA11	294	20	0	0	100
CALML5	150	8	0	0	100
CAMSAP3	154	9	0	0	100
CARTPT	1902	26	0	2.10347	97.8965
CASZ1	569	17	0	0	100
CBX3	120	8	0	0	100
CBX4	459	9	0	0	100
CBX5	176	17	0	5.13326	94.8667
CBX8	158	5	0	0	100
CCDC106	111	11	0	0	100
CCDC107	130	8	0	0	100
CCDC74A	115	6	0	0	100
CCND1	193	8	0	2.90425	97.0958
CCNE2	108	8	0	0	100
CCR10	120	7	0	0	100
CD2AP	318	17	0	1.48463	98.5154
CD3EAP	223	19	0	0	100
CD46	120	8	0	0	100
CD9	231	5	0	0	100
CDC20	133	7	0	3.62533	96.3747
CDC42EP1	134	12	0	0	100
CDH1	486	21	0	0	100
CDK14	147	8	0	0	100
CDK19	266	14	0	0	100
CDK2	125	5	0	0	100
CDKN1B	732	38	0	5.87384	94.1262
CDKN2AIPNL	142	10	0	0	100
CDT1	118	5	0	0	100
CENPN	590	20	0	3.50206	96.4979
CGN	113	13	0	0	100
CHD2	242	10	0	0	100
CHD3	240	12	0	0	100
CIRBP	230	12	0	0	100
CIRBP-AS1	230	12	0	0	100
CITED2	471	35	0	2.31539	97.6846
CKB	115	12	0	0	100
CLDN4	248	14	0	5.1598	94.8402
CLIP1	345	15	0	5.4919	94.5081
CLTC	118	12	0	0	100
CMC2	590	20	0	3.50206	96.4979
CNTNAP1	120	7	0	0	100
COG1	169	10	0	0	100
CRCP	234	7	0	0	100
CREB3L4	251	20	0	14.757	85.243
CRNDE	357	23	0	0	100
CROT	121	7	0	14.1147	85.8853
CRTC2	251	20	0	14.757	85.243
CSNK1A1	582	26	0	0	100
CSRNP1	224	8	0	2.82523	97.1748
CTDSP1	1412	14	0	1.44956	98.5504
CTNND1	134	7	0	0	100
CTXN1	112	13	0	0	100
CUTA	145	9	0	0	100
CYB5B	317	8	0	0	100
CYB5D1	565	15	0	0	100
CYTH2	116	6	0	0	100
DAXX	167	11	0	0	100
DBP	294	20	0	0	100
DCAF6	140	12	0	7.37153	92.6285
DDA1	195	7	0	0	100
DDIT4	404	15	0	0	100
DDX54	111	8	0	3.24328	96.7567
DEGS1	214	11	0	0	100
DENR	122	16	0	1.50938	98.4906
DGKA	401	10	0	2.50951	97.4905
DGKZ	128	10	0	0	100
DHRS13	244	13	0	0	100
DKFZP686I15217	117	7	0	0	100
DKK1	221	11	0	0	100
DNAJC14	141	12	0	1.9867	98.0133
DNASE1	109	8	0	0	100
DNASE2	115	6	0	0	100
DOCK8	173	6	0	0	100
DPM3	108	14	0	6.56589	93.4341
DPY19L2	132	10	0	0	100
DUSP16	271	18	0	1.14266	98.8573
DYNLL1	135	11	0	0	100
E2F2	142	15	0	1.56539	98.4346
ECH1	348	22	0	0.887315	99.1127
EDEM3	220	13	0	5.72362	94.2764
EDN2	256	9	0	0	100
EEF2K	149	5	0	0	100
EFNA1	108	14	0	6.56589	93.4341
EGR1	124	8	0	0	100
EHF	703	19	0	6.85315	93.1468
EIF4H	134	11	0	0	100
ELF3	537	13	0	0	100
ELK4	132	12	0	0	100
ELL2	337	22	0	0	100
ELOVL1	133	7	0	3.62533	96.3747
EMG1	339	13	0	10.2066	89.7934
ENDOG	374	10	0	0	100
ENTPD2	176	11	0	2.08737	97.9126
EPN3	303	10	0	2.09528	97.9047
ERCC1	117	10	0	0	100
ERCC6L2	161	15	0	0	100
ERP29	116	8	0	0	100
ERRFI1	148	12	0	0	100
ESYT1	120	8	0	0	100
FABP7	122	11	0	17.0144	82.9856
FAM110B	288	18	0	0	100
FAM111B	439	19	0	0	100
FAM211B	112	12	0	0	100
FAM222B	331	9	0	0	100
FAM47E	211	7	0	0	100
FAM83E	294	20	0	0	100
FASN	298	9	0	0	100
FASTK	186	9	0	0	100
FBXL15	178	6	0	0	100
FDFT1	176	6	0	0	100
FDPS	183	18	0	0	100
FKBP2	143	6	0	0	100
FKBP5	774	25	0	0.683884	99.3161
FLII	111	6	0	0	100
FLJ13197	235	9	0	0	100
FLJ20021	426	27	0	0.693874	99.3061
FLJ37453	258	12	0	0	100
FLNB	123	11	0	0	100
FLOT2	244	13	0	0	100
FOXA1	1601	30	0	0	100
FOXP1	123	10	0	0	100
FRMD8	127	9	0	0	100
FTO	818	25	0	2.46393	97.5361
GADD45B	154	12	0	0	100
GAS2L1	125	6	0	0	100
GATA2	470	11	0	0	100
GATAD2A	187	5	0	0	100
GBAP1	182	7	0	0	100
GCAT	130	13	0	0	100
GCLC	150	14	0	0	100
GCN1L1	268	13	0	0	100
GGA1	152	8	0	0	100
GLTSCR1	174	9	0	0	100
GLYATL1	1187	28	0	0.571693	99.4283
GLYATL2	367	17	0	0	100
GNAI2	120	5	0	0	100
GNN	114	6	0	0	100
GOLPH3	197	9	0	0	100
GPATCH4	121	8	0	0	100
GPC6	151	16	0	0	100
GPR116	253	16	0	0	100
GPR19	139	18	0	0	100
GPX4	237	10	0	0	100
GRHL2	511	20	0	0	100
GTF3C6	1134	18	0	1.32897	98.671
GTPBP3	216	13	0	0	100
GUCY1A2	450	24	0	0	100
GUCY2D	155	7	0	0	100
GULP1	290	20	0	1.01135	98.9887
H1F0	130	13	0	0	100
HAPLN2	195	8	0	2.89863	97.1014
HDAC10	211	15	0	0	100
HDGF	126	7	0	3.6655	96.3345
HEBP2	350	17	0	1.16025	98.8398
HES1	161	7	0	0	100
HES4	120	10	0	0	100
HES7	423	13	0	0	100
HGD	174	12	0	0	100
HGF	910	13	0	1.3265	98.6735
HIST1H1B	121	24	0	0	100
HIST1H2AD	286	26	0	22.0845	77.9155
HIST1H2AG	139	22	0	0	100
HIST1H2AH	134	15	0	0	100
HIST1H2AI	263	31	0	0	100
HIST1H2AJ	263	31	0	0	100
HIST1H2AK	207	37	0	1.89405	98.106
HIST1H2AL	121	24	0	0	100
HIST1H2AM	148	26	0	0	100
HIST1H2BE	286	26	0	22.0845	77.9155
HIST1H2BF	286	26	0	22.0845	77.9155
HIST1H2BJ	139	22	0	0	100
HIST1H2BK	134	15	0	0	100
HIST1H2BL	263	31	0	0	100
HIST1H2BM	263	31	0	0	100
HIST1H2BN	207	37	0	1.89405	98.106
HIST1H2BO	148	26	0	0	100
HIST1H3D	286	26	0	22.0845	77.9155
HIST1H3H	263	31	0	0	100
HIST1H3I	121	24	0	0	100
HIST1H3J	148	26	0	0	100
HIST1H4D	286	26	0	22.0845	77.9155
HIST1H4E	286	26	0	22.0845	77.9155
HIST1H4I	139	22	0	0	100
HIST1H4J	207	37	0	1.89405	98.106
HIST1H4K	207	37	0	1.89405	98.106
HIST1H4L	121	24	0	0	100
HIVEP1	110	13	0	0	100
HK1	145	6	0	0	100
HMG20B	124	11	0	0	100
HMGB2	277	11	0	2.79089	97.2091
HMGN4	214	12	0	0	100
HNF1A	129	15	0	0	100
HNF1A-AS1	129	15	0	0	100
HNRNPA1	176	17	0	5.13326	94.8667
HNRNPA1P10	176	17	0	5.13326	94.8667
HNRNPA2B1	120	8	0	0	100
HNRNPF	135	8	0	0	100
HNRNPH3	165	9	0	0	100
HNRNPL	348	22	0	0.887315	99.1127
HOTAIR	133	14	0	0	100
HOXB-AS5	1142	14	0	14.9733	85.0267
HOXB13	1142	14	0	14.9733	85.0267
HOXC10	133	14	0	0	100
HOXC11	133	14	0	0	100
HOXC9	149	14	0	0	100
HPD	171	15	0	0	100
HPGD	256	21	0	0	100
HRC	375	28	0	6.56491	93.4351
HSP90B1	114	6	0	0	100
HSPB1	381	16	0	1.21903	98.781
ID1	112	11	0	11.3403	88.6597
ID2	363	20	0	0	100
ID3	572	24	0	5.47505	94.525
IER2	246	14	0	0	100
IER5L	503	18	0	0	100
IL17REL	233	5	0	0	100
INPP5J	128	10	0	0	100
INTS8	167	12	0	0	100
IQCD	108	5	0	0	100
IRF2BP2	698	24	0	0.724637	99.2754
IRF2BPL	474	10	0	0	100
IRS1	182	8	0	0	100
IRS2	393	21	0	0	100
IRX3	462	22	0	0	100
IRX5	357	23	0	0	100
ITGB5	120	8	0	3.1905	96.8095
JTB	251	20	0	14.757	85.243
JUND	107	11	0	0	100
KAZALD1	307	11	0	0	100
KCMF1	315	25	0	8.09492	91.9051
KCNMA1	115	13	0	0	100
KDM6B	565	15	0	0	100
KIAA0182	317	15	0	0	100
KIAA1324	181	5	0	0	100
KIAA1683	107	11	0	0	100
KLF1	133	9	0	0	100
KLF16	117	16	0	0	100
KLF3	235	9	0	0	100
KLF4	215	15	0	0	100
KLF7	163	12	0	0	100
KLF9	215	7	0	23.6234	76.3766
KLK4	164	9	0	9.1834	90.8166
KLKP1	164	9	0	9.1834	90.8166
KREMEN2	134	15	0	0	100
KRT15	272	5	0	0	100
KRT19	272	5	0	0	100
KRT8	198	17	0	0	100
LENEP	157	13	0	1.78514	98.2149
LIMCH1	151	9	0	0	100
LIMD1	179	16	0	0	100
LIN7B	319	24	0	7.98514	92.0149
LINC00324	240	10	0	0	100
LINC00476	161	15	0	0	100
LLGL2	133	7	0	0	100
LMNA	144	8	0	0	100
LMNB2	170	14	0	0	100
LOC100129917	125	6	0	0	100
LOC100130275	741	35	0	10.65	89.35
LOC100130557	409	6	0	0	100
LOC100133985	118	5	0	0	100
LOC100216545	230	16	0	1.33209	98.6679
LOC100506190	2127	26	0	0.718656	99.2813
LOC100506939	221	11	0	0	100
LOC100507066	111	13	0	0	100
LOC100507217	157	6	0	0	100
LOC100630918	301	11	0	0	100
LOC100862671	136	8	0	0	100
LOC145837	486	17	0	0	100
LOC256021	545	28	0	0	100
LOC283194	260	12	0	0	100
LOC283335	262	16	0	0	100
LOC284023	206	10	0	0	100
LOC284454	275	14	0	0	100
LOC285847	774	25	0	0.683884	99.3161
LOC338799	682	32	0	0	100
LOC400027	108	16	0	5.24419	94.7558
LOC400604	1014	11	0	7.40023	92.5998
LOC401242	213	16	0	0	100
LOC440944	187	6	0	0	100
LOC643770	266	10	0	26.2696	73.7304
LONP2	239	6	0	0	100
LPP	692	27	0	0	100
LPXN	207	16	0	0	100
LRRC26	146	5	0	0	100
LRTOMT	213	5	0	0	100
LSM4	115	12	0	0	100
LSMD1	565	15	0	0	100
MAML3	455	21	0	0	100
MAP3K12	376	22	0	0	100
MAP3K6	117	7	0	0	100
MAPK11	211	15	0	0	100
MAPK12	211	15	0	0	100
MARCKS	400	17	0	2.35532	97.6447
MAT2A	301	11	0	0	100
MAZ	414	9	0	0	100
MCCC2	410	15	0	0	100
MCL1	107	12	0	0	100
MDC1	125	11	0	2.23573	97.7643
MDH2	129	12	0	0	100
MDM2	109	5	0	0	100
MDM4	201	12	0	0	100
MEF2D	439	6	0	0	100
MEPCE	112	10	0	2.536	97.464
METTL12	107	12	0	0	100
MGC27382	156	6	0	0	100
MGC3771	218	10	0	0	100
MIDN	230	12	0	0	100
MIOS	191	10	0	2.27802	97.722
MIR1244-1	142	9	0	3.39742	96.6026
MIR1244-2	142	9	0	3.39742	96.6026
MIR1244-3	142	9	0	3.39742	96.6026
MIR141	339	13	0	10.2066	89.7934
MIR1538	144	7	0	0	100
MIR196A2	282	28	0	0	100
MIR200C	339	13	0	10.2066	89.7934
MIR21	438	19	0	0.994626	99.0054
MIR23A	275	14	0	0	100
MIR24-2	275	14	0	0	100
MIR26B	1412	14	0	1.44956	98.5504
MIR27A	275	14	0	0	100
MIR29B2	116	9	0	0	100
MIR29C	116	9	0	0	100
MIR3143	134	15	0	0	100
MIR3175	242	10	0	0	100
MIR3185	1142	14	0	14.9733	85.0267
MIR3188	107	11	0	0	100
MIR3190	277	17	0	0	100
MIR3191	277	17	0	0	100
MIR3193	112	11	0	11.3403	88.6597
MIR33B	108	13	0	1.92921	98.0708
MIR3621	146	5	0	0	100
MIR3652	114	6	0	0	100
MIR3676	203	7	0	0	100
MIR3928	188	17	0	9.03051	90.9695
MIR4492	273	15	0	11.1042	88.8958
MIR4519	124	9	0	0	100
MIR4521	203	7	0	0	100
MIR4530	112	12	0	0	100
MIR4653	164	12	0	2.42303	97.577
MIR4740	1479	16	0	1.44935	98.5506
MIR548AE2	239	6	0	0	100
MIR561	290	20	0	1.01135	98.9887
MKNK2	440	15	0	0	100
MLEC	143	14	0	0	100
MLL5	230	16	0	1.33209	98.6679
MNF1	176	11	0	0	100
MPZL1	117	5	0	0	100
MRPL24	126	7	0	3.6655	96.3345
MRPL34	195	7	0	0	100
MTERFD2	173	15	0	2.647	97.353
MTMR11	107	6	0	0	100
MVP	414	9	0	0	100
MYC	264	19	0	0	100
MYH9	154	7	0	0	100
MYL6	150	7	0	0	100
MYL6B	150	7	0	0	100
MYO6	183	8	0	0	100
NAA15	113	6	0	0	100
NAA25	220	9	0	2.48905	97.5109
NAALADL2	502	38	0	0	100
NABP2	164	10	0	0	100
NACA	200	14	0	1.98037	98.0196
NACC1	125	8	0	0	100
NAIF1	191	12	0	0	100
NAPA	208	15	0	0	100
NARR	221	11	0	0	100
NDUFA4L2	141	13	0	6.22771	93.7723
NDUFAF6	200	13	0	0	100
NDUFC1	113	6	0	0	100
NEAT1	188	9	0	0	100
NECAB3	136	6	0	0	100
NEDD4L	174	10	0	0	100
NEK8	221	11	0	0	100
NET1	547	17	0	0	100
NFAT5	144	7	0	0	100
NFIB	274	13	0	0	100
NFIC	173	6	0	0	100
NFKBIA	220	6	0	0	100
NFKBIZ	110	11	0	0	100
NFYC	409	6	0	0	100
NHSL1	351	22	0	0.886014	99.114
NKX3-1	509	6	0	4.91847	95.0815
NMB	114	10	0	0	100
NPDC1	176	11	0	2.08737	97.9126
NPFF	418	29	0	0	100
NR4A1	389	11	0	0	100
NTMT1	149	13	0	0	100
NUCKS1	255	13	0	1.62874	98.3713
NUMA1	213	5	0	0	100
NUP133	118	16	0	0	100
NVL	133	14	0	0	100
ODF3B	192	10	0	0	100
ORMDL2	141	12	0	1.9867	98.0133
OTUD7B	226	6	0	0	100
P2RX4	174	10	0	0	100
P4HB	198	11	0	0	100
PA2G4	147	17	0	1.71588	98.2841
PAQR4	134	15	0	0	100
PART1	113	11	0	0	100
PAWR	161	11	0	0	100
PBLD	165	9	0	0	100
PBOV1	1232	41	0	4.21454	95.7855
PCAT1	902	17	0	0	100
PCBP1	167	7	0	0	100
PCBP1-AS1	167	7	0	0	100
PDE4D	120	6	0	0	100
PER1	249	8	0	0	100
PERP	164	14	0	0	100
PET100	142	7	0	0	100
PFKFB2	280	11	0	7.61545	92.3845
PGAM5	232	13	0	0	100
PHB2	339	13	0	10.2066	89.7934
PHF1	145	9	0	0	100
PHKG2	136	8	0	0	100
PHTF2	117	8	0	5.95506	94.0449
PIGV	197	9	0	0	100
PIH1D1	120	12	0	0	100
PKLR	183	18	0	0	100
PKMYT1	134	15	0	0	100
PLA2G3	128	10	0	0	100
PLA2G6	234	17	0	0	100
PLEKHF2	474	11	0	0	100
PLEKHG2	112	12	0	0	100
PLEKHH3	120	7	0	0	100
PMEL	125	5	0	0	100
PMS2	137	7	0	0	100
PNKD	137	7	0	0	100
POLR2E	286	14	0	0	100
PPAP2A	223	12	0	0	100
PPFIA3	319	24	0	7.98514	92.0149
PPP1R13L	223	19	0	0	100
PPP1R14B	143	6	0	0	100
PPP1R15B	179	13	0	0	100
PPP1R35	112	10	0	2.536	97.464
PPP1R37	204	9	0	0	100
PPP1R3E	170	7	0	0	100
PPP3CA	426	27	0	0.693874	99.3061
PRAC	1142	14	0	14.9733	85.0267
PRKAA1	130	6	0	0	100
PRKCD	543	12	0	10.893	89.107
PRR13	127	16	0	0	100
PRR14	142	7	0	0	100
PRRT2	414	9	0	0	100
PSD	178	6	0	0	100
PSMD9	171	15	0	0	100
PTCH1	212	16	0	0	100
PTGES3	184	10	0	0	100
PTK2B	263	11	0	0	100
PTMA	142	9	0	3.39742	96.6026
PTP4A1	238	15	0	1.41696	98.583
PTPN6	126	13	0	0	100
PTPRB	628	19	0	4.04475	95.9552
PXN	142	6	0	0	100
PXN-AS1	268	13	0	0	100
QPCTL	138	9	0	0	100
RAB34	221	11	0	0	100
RAB35	121	7	0	0	100
RAB5B	125	5	0	0	100
RAI1	112	7	0	0	100
RAMP1	180	10	0	0	100
RAPGEF6	144	5	0	0	100
RASSF3	610	18	0	0	100
RBCK1	216	9	0	0	100
RBM47	173	8	0	0	100
RCC1	134	14	0	0	100
RCOR2	113	9	0	0	100
REXO1	117	16	0	0	100
RFC2	272	14	0	0	100
RFESD	122	13	0	0	100
RGS1	417	13	0	0	100
RGS2	547	18	0	0	100
RHOB	140	8	0	0	100
RHOF	682	32	0	0	100
RHOH	223	16	0	0	100
RHOU	434	25	0	0	100
RMRP	130	8	0	0	100
RNASE4	419	14	0	0	100
RNF138P1	223	12	0	0	100
RNF144B	111	10	0	0	100
RNF185	188	17	0	9.03051	90.9695
RNF40	107	5	0	0	100
RNF41	164	10	0	0	100
RNF43	516	8	0	2.45333	97.5467
RPF2	144	10	0	0	100
RPGRIP1L	818	25	0	2.46393	97.5361
RPL18	294	20	0	0	100
RPL23A	221	11	0	0	100
RPL41	147	17	0	1.71588	98.2841
RPLP0	268	13	0	0	100
RPLP1	133	8	0	0	100
RRM2	146	13	0	1.81131	98.1887
RSBN1L	119	6	0	4.41803	95.582
RSBN1L-AS1	119	6	0	4.41803	95.582
RUSC1	183	18	0	0	100
RUSC1-AS1	183	18	0	0	100
S100P	132	7	0	0	100
SAPCD2	176	11	0	2.08737	97.9126
SARNP	141	12	0	1.9867	98.0133
SCARB2	291	9	0	0	100
SCARNA12	339	13	0	10.2066	89.7934
SCARNA21	206	10	0	0	100
SCD	243	8	0	2.7839	97.2161
SCIMP	166	12	0	0	100
SCNN1A	209	9	0	0	100
SCO2	192	10	0	0	100
SEC1P	294	20	0	0	100
SEMA3C	137	11	0	0	100
SEMA6A	260	24	0	1.24706	98.7529
SERTAD3	150	6	0	0	100
SETD1B	682	32	0	0	100
SETD5	187	6	0	0	100
SETD8	130	12	0	7.4823	92.5177
SFN	145	11	0	0	100
SGCZ	245	13	0	1.64056	98.3594
SGSM2	144	5	0	0	100
SHMT2	141	13	0	6.22771	93.7723
SLAIN2	143	10	0	3.50223	96.4978
SLC10A7	119	10	0	0	100
SLC1A5	223	15	0	0	100
SLC25A10	145	5	0	0	100
SLC25A25	191	12	0	0	100
SLC25A44	114	6	0	4.45752	95.5425
SLC25A45	127	9	0	0	100
SLC38A10	353	9	0	0	100
SLC38A2	173	13	0	0	100
SLC39A1	251	20	0	14.757	85.243
SLC50A1	108	14	0	6.56589	93.4341
SLC9A1	462	19	0	0.985997	99.014
SLITRK6	242	13	0	1.64423	98.3558
SMCR7	111	6	0	0	100
SNAPC2	112	13	0	0	100
SNHG3	134	14	0	0	100
SNORA57	107	12	0	0	100
SNORD42A	221	11	0	0	100
SNORD42B	221	11	0	0	100
SNORD4A	221	11	0	0	100
SNORD4B	221	11	0	0	100
SNORD59A	235	19	0	7.38281	92.6172
SNORD59B	235	19	0	7.38281	92.6172
SNRPD2	138	9	0	0	100
SNRPD3	164	9	0	0	100
SNX27	122	7	0	0	100
SOX4	130	14	0	0	100
SP1	251	11	0	0	100
SPATA20	303	10	0	2.09528	97.9047
SPDEF	785	22	0	0.779171	99.2208
SPEN	258	12	0	0	100
SPHK2	294	20	0	0	100
SPIC	1705	19	0	8.42591	91.5741
SPINK1	137	16	0	1.47334	98.5267
SRP9	156	23	0	0	100
SRSF9	135	11	0	0	100
SSFA2	316	23	0	0.861555	99.1384
ST3GAL1	393	23	0	0	100
STARD3NL	127	6	0	0	100
STX10	246	14	0	0	100
STX3	124	8	0	0	100
STYXL1	129	12	0	0	100
SUDS3	273	19	0	0	100
SYBU	111	6	0	0	100
SYNGAP1	145	9	0	0	100
SYT4	204	13	0	0	100
SYT7	115	9	0	2.82808	97.1719
TAOK3	273	19	0	0	100
TAPBP	167	11	0	0	100
TARBP2	376	22	0	0	100
TARP	1309	14	0	8.63808	91.3619
TBL1XR1	108	10	0	0	100
TBX3	1020	34	0	5.18297	94.817
TCTEX1D4	150	13	0	11.7542	88.2458
TENC1	262	16	0	0	100
TFAP2A	741	35	0	10.65	89.35
TGFBR3L	112	13	0	0	100
THRAP3	138	10	0	0	100
TLCD1	221	11	0	0	100
TLE3	404	20	0	0	100
TMBIM1	398	10	0	0	100
TMEM107	140	9	0	0	100
TMEM116	116	8	0	0	100
TMEM198B	141	12	0	1.9867	98.0133
TMEM60	117	8	0	5.95506	94.0449
TMEM88	565	15	0	0	100
TMPO	120	5	0	5.4529	94.5471
TMPO-AS1	120	5	0	5.4529	94.5471
TMPRSS2	113	7	0	0	100
TMUB1	186	9	0	0	100
TNFRSF1A	450	8	0	0	100
TNRC18	371	14	0	11.8454	88.1546
TOB1	1014	11	0	7.40023	92.5998
TOB2	189	9	0	0	100
TP53INP1	232	15	0	0	100
TP53TG1	121	7	0	14.1147	85.8853
TPCN1	108	5	0	0	100
TPM3	118	11	0	2.26294	97.7371
TRAF4	228	10	0	0	100
TRIB1	435	18	0	0	100
TRIB3	350	11	0	7.33849	92.6615
TRIM35	263	11	0	0	100
TRIM36	152	10	0	2.38134	97.6187
TRMT1	125	8	0	0	100
TRMT61A	115	12	0	0	100
TROVE2	239	15	0	0	100
TSC22D1	118	9	0	0	100
TSKU	200	14	0	12.1057	87.8943
TSR1	144	5	0	0	100
TTLL6	297	5	0	4.60964	95.3904
TUBB	125	11	0	2.23573	97.7643
TUBGCP6	211	15	0	0	100
TXN2	145	9	0	0	100
TYMP	192	10	0	0	100
TYMS	125	9	0	0	100
UAP1L1	176	11	0	2.08737	97.9126
UBAP1	118	9	0	0	100
UBE2E3	243	22	0	0	100
UBE2R2	196	11	0	0	100
UCHL5	239	15	0	0	100
UCK1	113	5	0	0	100
UCK2	126	7	0	0	100
UGDH	201	17	0	0	100
UGDH-AS1	201	17	0	0	100
UGT2B15	121	12	0	0	100
UNC13B	282	5	0	0	100
USP3	483	15	0	0	100
USP54	894	16	0	1.3426	98.6574
VAMP2	249	8	0	0	100
VAV3	228	14	0	0	100
VEGFA	171	10	0	0	100
VEGFB	263	11	0	0	100
VGF	164	12	0	2.42303	97.577
VIL1	1412	14	0	1.44956	98.5504
WDR73	114	10	0	0	100
WIBG	401	10	0	2.50951	97.4905
WWC1	129	6	0	0	100
XAB2	142	7	0	0	100
XBP1	319	9	0	0	100
XRCC3	126	10	0	0	100
YOD1	280	11	0	7.61545	92.3845
YWHAZ	154	19	0	0	100
ZBTB16	1874	16	0	7.28885	92.7112
ZBTB22	167	11	0	0	100
ZBTB5	148	7	0	0	100
ZBTB7B	157	13	0	1.78514	98.2149
ZC3H10	147	17	0	1.71588	98.2841
ZC3H4	296	17	0	0	100
ZCCHC8	152	7	0	0	100
ZCWPW1	112	10	0	2.536	97.464
ZFP36	112	12	0	0	100
ZFP36L1	114	11	0	0	100
ZFP91	207	16	0	0	100
ZFP91-CNTF	207	16	0	0	100
ZFYVE19	107	8	0	0	100
ZFYVE21	126	10	0	0	100
ZNF184	154	19	0	0	100
ZNF205	218	10	0	0	100
ZNF213	153	8	0	0	100
ZNF385A	282	14	0	1.85967	98.1403
ZNF385B	1044	41	0	2.74933	97.2507
ZNF503	398	19	0	8.64607	91.3539
ZNF503-AS2	398	19	0	8.64607	91.3539
ZNF592	217	17	0	12.9224	87.0776
ZNF608	317	27	0	0	100
ZNF77	171	9	0	0	100
ZP3	128	6	0	0	100
TSPAN8	840	37	0.52065	17.1127	82.3666
CLU	477	26	0.730837	1.07066	98.1985
DAZAP2	446	23	0.890644	5.60011	93.5092
POU6F1	446	23	0.890644	5.60011	93.5092
C7orf63	338	25	0.895174	30.7244	68.3804
STEAP2	338	25	0.895174	30.7244	68.3804
HIST1H1A	166	26	0.97997	32.7347	66.2853
HIST1H2AB	166	26	0.97997	32.7347	66.2853
HIST1H2BB	166	26	0.97997	32.7347	66.2853
HIST1H3A	166	26	0.97997	32.7347	66.2853
HIST1H3B	166	26	0.97997	32.7347	66.2853
HIST1H3C	166	26	0.97997	32.7347	66.2853
HIST1H4A	166	26	0.97997	32.7347	66.2853
HIST1H4B	166	26	0.97997	32.7347	66.2853
MALAT1	337	18	1.23191	8.06653	90.7016
CES5AP1	270	8	3.95755	0	96.0425
ZDHHC8P1	270	8	3.95755	0	96.0425
ALDH3A2	284	17	4.47702	4.47702	91.046
C9orf86	136	10	5.90373	0	94.0963
KIAA1984	136	10	5.90373	0	94.0963
KIAA1984-AS1	136	10	5.90373	0	94.0963
TMEM141	136	10	5.90373	0	94.0963

## Sheet: COLO320DM
gene_names	PETs	loops	Percent_inter	Percent_intra	Percent_normal
ADAMTSL4	114	7	0	0	100
APCDD1	85	11	0	0	100
ASCL2	33	3	0	0	100
AXIN2	308	30	0	0	100
BAHCC1	34	6	0	0	100
BTF3P11	31	3	0	0	100
CACNB2	29	4	0	0	100
CRNDE	61	5	0	0	100
DACH1	68	8	0	0	100
DHRS2	29	4	0	0	100
ENSA	58	6	0	0	100
HIPK3	34	5	0	0	100
HIST1H2AD	46	4	0	0	100
HIST1H2BF	46	4	0	0	100
HIST1H3D	46	4	0	0	100
HIST1H4E	46	4	0	0	100
IRX5	61	5	0	0	100
ITM2B	30	4	0	0	100
LIMS1	43	3	0	0	100
LINC00568	55	7	0	0	100
LOC100498859	28	2	0	0	100
LPIN1	34	2	0	0	100
MCL1	42	5	0	0	100
MIR1205	1580	68	0	0	100
MIR4257	114	7	0	0	100
MIR4493	33	4	0	0	100
MIR4740	34	6	0	0	100
ODC1	51	9	0	0	100
PDE4D	63	7	0	0	100
PPM1L	42	5	0	0	100
PRR14	31	3	0	0	100
RNF43	77	4	0	0	100
RPRD2	38	6	0	0	100
SELENBP1	112	2	0	0	100
SNORA80B	51	9	0	0	100
TBC1D4	30	4	0	0	100
TRIB1	37	8	0	0	100
UBAC2	55	7	0	0	100
UBAC2-AS1	55	7	0	0	100
ZNF703	153	12	0	0	100
ZNRF3	60	4	0	0	100
PVT1	1703	70	0.213594	0	99.7864
MYC	1836	70	1.07466	0	98.9253
FAM84B	2095	76	1.28687	0.320527	98.3926
MIR1204	7085	81	2.20781	0	97.7922
PDX1	40	10	95.8788	0	4.12122
CDX2	1256	72	97.647	0	2.35299

## Sheet: CORL279
gene_names	PETs	loops	Percent_inter	Percent_intra	Percent_normal
AGTR1	181	10	0	0	100
AMOTL2	101	8	0	0	100
ANAPC7	104	11	0	0	100
ANGPTL2	110	10	0	0	100
ATF7IP	103	12	0	0	100
ATP1B1	123	16	0	0	100
ATP5G2	144	12	0	0	100
ATXN7L1	95	12	0	0	100
BARHL1	261	13	0	0	100
BASP1	105	13	0	0	100
BCOR	101	15	0	0	100
BTG3	155	14	0	0	100
C1orf126	138	7	0	0	100
C1orf204	214	13	0	0	100
C2CD4C	125	15	0	0	100
CCNL1	173	14	0	0	100
CDKN2A	123	9	0	0	100
CDKN2B	109	9	0	0	100
CDKN2B-AS1	123	9	0	0	100
CEP41	107	12	0	0	100
CERKL	234	7	0	0	100
CHODL	185	16	0	0	100
CRH	330	17	0	0	100
CRYZ	112	13	0	0	100
CSRNP3	129	9	0	0	100
CUEDC1	114	10	0	0	100
DLX5	244	18	0	0	100
DLX6	176	19	0	0	100
DUSP10	122	17	0	0	100
DUSP4	154	19	0	0	100
ELAVL4	95	11	0	0	100
ELF3	118	8	0	0	100
ETV1	122	16	0	0	100
FAM91A1	2052	64	0	2.02777	97.9722
FER1L6	279	33	0	1.07312	98.9269
FER1L6-AS1	1644	61	0	1.77552	98.2245
FOXA1	269	23	0	0	100
FOXA2	98	12	0	0	100
FUBP3	150	8	0	0	100
GAD1	111	16	0	0	100
GADD45G	99	8	0	0	100
GOLPH3	149	7	0	12.619	87.381
GSK3A	100	10	0	0	100
GSK3B	138	12	0	0	100
GTF2A1	103	14	0	0	100
HES1	141	14	0	0	100
ID2	210	24	0	0	100
IER2	101	12	0	0	100
INSM1	282	26	0	0	100
IRF2BP2	595	29	0	0	100
IRF2BPL	151	10	0	0	100
JARID2	116	19	0	0	100
KCNA1	112	7	0	0	100
KCNB2	183	19	0	0	100
KCNJ6	112	13	0	0	100
KCNMB2	151	19	0	0	100
KLF10	95	8	0	0	100
KLF7	174	20	0	0	100
LIFR	162	14	0	0	100
LINC00261	163	14	0	0	100
LOC100128568	129	12	0	0	100
LOC100272217	150	8	0	0	100
LOC100505806	200	27	0	0	100
LOC100506810	109	13	0	0	100
LOC285696	105	13	0	0	100
LOC400604	152	8	0	0	100
LOC646903	449	25	0	0	100
LPGAT1	115	7	0	0	100
MARCKS	105	12	0	2.1138	97.8862
MEIS1	169	13	0	0	100
MEIS1-AS3	169	13	0	0	100
MEST	109	10	0	0	100
MGLL	199	18	0	0	100
MIR1244-1	190	8	0	0	100
MIR1244-2	190	8	0	0	100
MIR1244-3	190	8	0	0	100
MIR3650	162	14	0	0	100
MYC	6883	126	0	98.4306	1.56937
MYT1L	105	15	0	0	100
NAV1	137	13	0	0	100
NCOR2	172	21	0	0	100
NDUFA11	190	15	0	0	100
NEUROD1	196	9	0	0	100
NHLH2	144	13	0	0	100
NOL4	128	16	0	0	100
OPRK1	109	14	0	0	100
PCSK1	117	7	0	0	100
PFN2	449	25	0	0	100
PIM1	113	11	0	0	100
PPM1L	198	18	0	0	100
PROX1	97	11	0	0	100
PTMA	190	8	0	0	100
RAB26	127	10	0	0	100
RAI1	162	16	0	0	100
RANBP3	129	12	0	0	100
RASD1	264	19	0	0	100
REV3L	130	14	0	0	100
RFX2	325	12	0	0	100
RGS4	139	14	0	1.69113	98.3089
RNF13	106	17	0	0	100
RTN4	98	12	0	0	100
SEC61A1	122	18	0	0	100
SEMA5A	200	27	0	0	100
SEZ6L	101	12	0	0	100
SIPA1L3	129	13	0	0	100
SLC17A6	124	14	0	0	100
SMPDL3A	166	11	0	0	100
SNORD123	200	27	0	0	100
SNORD60	127	10	0	0	100
SREBF1	109	14	0	0	100
SSBP3	108	8	0	0	100
ST18	173	14	0	0	100
STX10	101	12	0	0	100
SYT7	126	10	0	0	100
TEAD1	143	19	0	0	100
TIPARP	118	17	0	0	100
TIPARP-AS1	118	17	0	0	100
TMEM51	138	7	0	0	100
TOB1	152	8	0	0	100
TPGS1	148	12	0	0	100
TRAF3IP2-AS1	130	14	0	0	100
TRAF7	127	10	0	0	100
TRIM9	109	15	0	0	100
TRIO	309	16	0	0	100
TSHZ1	139	22	0	0	100
TYW3	112	13	0	0	100
VEZF1	98	9	0	0	100
VMAC	190	15	0	0	100
VSIG8	146	7	0	0	100
WDR87	129	13	0	0	100
YPEL2	102	9	0	0	100
YWHAZ	150	15	0	0	100
YY1	95	11	0	0	100
ZADH2	139	22	0	0	100
ZNF516	205	14	0	0	100
ZNF706	132	12	0	0	100
ZXDC	98	9	0	0	100
LOC648987	153	7	4.41355	0	95.5865

## Sheet: CORL88
gene_names	PETs	loops	Percent_inter	Percent_intra	Percent_normal
ABLIM2	21	5	0	0	100
ABO	28	5	0	0	100
ACTG1	27	5	0	0	100
ACTL10	17	3	0	0	100
ACTN4	70	6	0	0	100
ADAT3	22	4	0	0	100
ADD2	17	2	0	0	100
ADI1	13	3	0	0	100
AFG3L1P	20	3	0	0	100
AHDC1	35	6	0	0	100
AKAP1	17	3	0	0	100
AKD1	21	2	0	0	100
AKR1C2	50	7	0	0	100
AKR1C3	17	3	0	0	100
AKT1S1	14	2	0	0	100
ALAS1	13	1	0	0	100
ALG2	14	2	0	0	100
AMACR	14	2	0	0	100
AMN1	38	3	0	0	100
ANAPC2	16	1	0	0	100
ANK2	14	2	0	0	100
ANKRD10	13	4	0	0	100
ANKRD19P	25	3	0	0	100
ANKRD27	14	3	0	0	100
ANKRD39	26	2	0	0	100
ANXA13	26	3	0	0	100
AP2S1	18	3	0	0	100
AP3D1	13	2	0	0	100
AP3S2	19	4	0	0	100
APITD1	31	6	0	0	100
APITD1-CORT	31	6	0	0	100
APOLD1	17	3	0	0	100
ARF6	23	4	0	0	100
ARHGEF19	16	2	0	0	100
ARHGEF2	14	1	0	0	100
ARHGEF38	15	3	0	0	100
ARHGEF7	17	3	0	0	100
ARID1A	76	6	0	0	100
ARID1B	86	13	0	0	100
ARL4C	14	3	0	0	100
ARMC5	13	2	0	0	100
ARPC1B	14	2	0	0	100
ARPC5L	23	1	0	0	100
ARRDC3	15	1	0	0	100
ARRDC3-AS1	15	1	0	0	100
ASCL1	31	5	0	0	100
ASF1A	19	2	0	0	100
ASF1B	16	3	0	0	100
ASH2L	23	4	0	0	100
ATAD2	24	4	0	0	100
ATF3	14	2	0	0	100
ATF7IP	39	3	0	0	100
ATP1B1	16	2	0	0	100
ATP2A2	14	1	0	0	100
ATP5G2	22	3	0	0	100
ATP5H	19	1	0	0	100
ATP5I	22	2	0	0	100
ATP5L	17	1	0	0	100
ATP9B	65	4	0	0	100
ATXN7L3B	14	2	0	0	100
B3GALT6	16	3	0	0	100
B3GNT5	61	8	0	0	100
BAD	25	2	0	0	100
BAG4	43	11	0	0	100
BAHCC1	57	8	0	0	100
BCAM	19	2	0	0	100
BCL2	20	2	0	0	100
BCL2L1	57	2	0	0	100
BCOR	18	3	0	0	100
BFAR	16	3	0	0	100
BHLHA15	20	3	0	0	100
BLCAP	25	3	0	0	100
BMP8B	99	9	0	0	100
BSDC1	45	5	0	0	100
BTBD19	46	4	0	0	100
BTBD3	13	3	0	0	100
BTG1	45	8	0	0	100
BUD31	37	2	0	0	100
C10orf111	16	3	0	0	100
C11orf1	29	1	0	0	100
C11orf2	13	1	0	0	100
C11orf24	13	4	0	0	100
C12orf44	27	4	0	0	100
C12orf57	26	3	0	0	100
C12orf61	20	3	0	0	100
C12orf65	20	4	0	0	100
C16orf58	29	3	0	0	100
C19orf40	23	5	0	0	100
C1orf126	62	7	0	0	100
C1orf212	14	2	0	0	100
C1orf228	19	4	0	0	100
C1orf63	25	1	0	0	100
C1QL3	15	2	0	0	100
C20orf94	43	8	0	0	100
C22orf26	15	3	0	0	100
C2orf15	13	2	0	0	100
C3orf52	19	3	0	0	100
C3orf58	16	4	0	0	100
C6orf130	36	7	0	0	100
C8orf82	14	1	0	0	100
C9orf169	17	3	0	0	100
C9orf3	31	3	0	0	100
C9orf37	13	3	0	0	100
CACYBP	31	3	0	0	100
CADM1	25	5	0	0	100
CALM2	15	3	0	0	100
CALML3	33	3	0	0	100
CAMK1D	29	5	0	0	100
CANT1	19	1	0	0	100
CAP1	93	10	0	0	100
CAPNS1	27	3	0	0	100
CARKD	21	2	0	0	100
CARS2	16	2	0	0	100
CASP9	40	6	0	0	100
CATSPERD	18	4	0	0	100
CBX4	23	2	0	0	100
CBX6	25	3	0	0	100
CCDC114	14	1	0	0	100
CCDC162P	17	4	0	0	100
CCDC40	36	2	0	0	100
CCNL1	92	2	0	0	100
CCP110	38	5	0	0	100
CCT5	13	2	0	0	100
CCT6A	14	2	0	0	100
CD164	17	3	0	0	100
CD9	31	4	0	0	100
CDC20	19	1	0	0	100
CDC42EP4	14	3	0	0	100
CDK10	17	1	0	0	100
CDK5RAP1	17	2	0	0	100
CDK9	25	3	0	0	100
CDKAL1	16	5	0	0	100
CDKN1B	13	3	0	0	100
CDKN2A	23	1	0	0	100
CDKN2B-AS1	23	1	0	0	100
CDR2L	13	1	0	0	100
CEBPB	14	3	0	0	100
CEL	18	3	0	0	100
CENPBD1	20	3	0	0	100
CEP104	30	2	0	0	100
CEP41	15	2	0	0	100
CEP72	19	4	0	0	100
CEP89	23	5	0	0	100
CHD1L	15	3	0	0	100
CHD2	23	3	0	0	100
CHD6	45	3	0	0	100
CHRAC1	23	3	0	0	100
CHRD	16	2	0	0	100
CHTOP	16	3	0	0	100
CKLF	15	2	0	0	100
CKLF-CMTM1	15	2	0	0	100
CLDN3	19	2	0	0	100
CMIP	21	5	0	0	100
CNKSR3	22	4	0	0	100
COBL	17	3	0	0	100
COG1	17	4	0	0	100
COPB2	24	2	0	0	100
CORO1C	15	2	0	0	100
COX6A1	22	5	0	0	100
COX7A2L	18	3	0	0	100
CPSF4	18	2	0	0	100
CPSF7	23	1	0	0	100
CRIP1	13	4	0	0	100
CRMP1	16	4	0	0	100
CRYBA2	24	2	0	0	100
CSNK1D	16	2	0	0	100
CTCF	13	2	0	0	100
CTDSP2	19	2	0	0	100
CUEDC1	38	4	0	0	100
CXCR4	14	2	0	0	100
CXCR7	39	6	0	0	100
CXXC4	32	3	0	0	100
CYB5A	18	1	0	0	100
CYB5D1	13	1	0	0	100
CYHR1	13	2	0	0	100
CYP51A1	29	2	0	0	100
CYTH2	18	2	0	0	100
DBH	68	9	0	0	100
DDC	20	4	0	0	100
DDIT4	31	4	0	0	100
DDX11	32	5	0	0	100
DDX11-AS1	32	5	0	0	100
DDX3X	19	3	0	0	100
DFFB	30	2	0	0	100
DLL1	20	5	0	0	100
DNAAF2	14	2	0	0	100
DNAJC16	40	6	0	0	100
DNASE2	14	2	0	0	100
DNMT3A	15	3	0	0	100
DUSP1	18	2	0	0	100
DUSP10	26	5	0	0	100
DYRK1B	31	5	0	0	100
EFCAB2	25	4	0	0	100
EFHC1	16	4	0	0	100
EFHD2	162	7	0	0	100
EFR3B	24	2	0	0	100
EHBP1L1	43	4	0	0	100
EHMT1	13	3	0	0	100
EIF3I	32	2	0	0	100
EIF4EBP1	44	7	0	0	100
ELAVL4	16	2	0	0	100
ELF3	47	3	0	0	100
ELK4	17	3	0	0	100
ELOVL5	42	5	0	0	100
EMP2	23	2	0	0	100
EMP3	14	1	0	0	100
ENSA	26	3	0	0	100
EP400NL	14	2	0	0	100
EPCAM	26	1	0	0	100
EPHX1	23	5	0	0	100
EPT1	15	4	0	0	100
ERCC6L2	19	3	0	0	100
ERMP1	15	2	0	0	100
ESRP2	18	5	0	0	100
ETV6	70	7	0	0	100
EXOSC10	39	6	0	0	100
FAM102A	13	1	0	0	100
FAM105A	27	4	0	0	100
FAM105B	27	5	0	0	100
FAM120A	39	6	0	0	100
FAM120AOS	39	6	0	0	100
FAM129B	19	5	0	0	100
FAM173B	13	2	0	0	100
FAM190B	17	2	0	0	100
FAM192A	15	2	0	0	100
FAM54B	25	3	0	0	100
FAM76A	15	3	0	0	100
FAM84A	17	3	0	0	100
FAM84B	43	6	0	0	100
FAM89B	43	4	0	0	100
FAM91A1	45	7	0	0	100
FBLIM1	30	7	0	0	100
FBXL19	16	2	0	0	100
FBXL19-AS1	16	2	0	0	100
FBXO32	63	8	0	0	100
FBXO34	19	3	0	0	100
FDXACB1	29	1	0	0	100
FEM1B	23	1	0	0	100
FGF14-IT1	14	3	0	0	100
FGGY	19	4	0	0	100
FIG4	21	2	0	0	100
FIGNL1	18	4	0	0	100
FLJ35776	43	5	0	0	100
FLJ37453	153	9	0	0	100
FLJ43663	43	5	0	0	100
FOS	37	4	0	0	100
FOXA1	37	5	0	0	100
FOXA2	25	4	0	0	100
FOXC1	21	3	0	0	100
FOXK1	17	3	0	0	100
FOXP4	27	4	0	0	100
FRAS1	15	2	0	0	100
FRMD8	24	3	0	0	100
FRY	42	4	0	0	100
FSCN1	30	3	0	0	100
FSCN2	17	3	0	0	100
FXYD6	18	3	0	0	100
FXYD6-FXYD2	18	3	0	0	100
FYN	13	4	0	0	100
GADD45G	287	16	0	0	100
GALNT11	15	4	0	0	100
GATAD1	16	2	0	0	100
GCLC	20	3	0	0	100
GDE1	38	5	0	0	100
GET4	54	6	0	0	100
GINS2	26	4	0	0	100
GLTSCR1	16	2	0	0	100
GLUL	70	6	0	0	100
GMDS	13	1	0	0	100
GNAQ	13	3	0	0	100
GNN	50	6	0	0	100
GNRHR2	13	3	0	0	100
GOLPH3	22	3	0	0	100
GOLT1B	21	2	0	0	100
GORASP2	20	3	0	0	100
GPATCH1	19	2	0	0	100
GPATCH8	20	3	0	0	100
GPHN	16	2	0	0	100
GPI	25	3	0	0	100
GPR113	15	4	0	0	100
GPR137	25	2	0	0	100
GPR19	17	2	0	0	100
GPR56	14	2	0	0	100
GRHL2	14	3	0	0	100
GRP	28	3	0	0	100
GRWD1	18	2	0	0	100
GSK3A	26	5	0	0	100
GSK3B	23	2	0	0	100
GSN	31	3	0	0	100
GSTA4	13	2	0	0	100
GSTZ1	15	4	0	0	100
GTF2A1	15	2	0	0	100
GTF2IRD1P1	19	3	0	0	100
GYLTL1B	46	6	0	0	100
H2AFV	23	4	0	0	100
H3F3A	22	3	0	0	100
H3F3AP4	22	3	0	0	100
H6PD	13	2	0	0	100
HCG27	26	1	0	0	100
HCG9	18	1	0	0	100
HDHD3	22	2	0	0	100
HES1	37	7	0	0	100
HES6	35	7	0	0	100
HEY1	35	4	0	0	100
HIF1A	13	3	0	0	100
HIST1H1A	25	3	0	0	100
HIST1H1E	15	1	0	0	100
HIST1H2AG	31	5	0	0	100
HIST1H2AH	24	5	0	0	100
HIST1H2BD	15	1	0	0	100
HIST1H2BJ	31	5	0	0	100
HIST1H2BK	24	5	0	0	100
HIST1H3A	25	3	0	0	100
HIST1H4A	25	3	0	0	100
HNRNPF	43	3	0	0	100
HNRNPL	35	4	0	0	100
HNRNPU	29	6	0	0	100
HOXB3	15	2	0	0	100
HOXB4	15	2	0	0	100
HOXD10	13	4	0	0	100
HS2ST1	14	3	0	0	100
HSD11B2	56	5	0	0	100
HSP90AB1	19	1	0	0	100
HSP90B1	50	6	0	0	100
HYI	44	5	0	0	100
ICA1	35	4	0	9.55662	90.4434
ID1	19	2	0	0	100
ID2	20	4	0	0	100
ID4	29	7	0	0	100
IDH2	15	3	0	0	100
IER2	27	2	0	0	100
IGFBP5	26	4	0	0	100
IMPA2	16	2	0	0	100
ING1	30	3	0	0	100
ING3	14	3	0	0	100
ING4	15	2	0	0	100
INSR	18	3	0	0	100
IQCC	23	5	0	8.39819	91.6018
IRF2BPL	96	6	0	0	100
IRS2	44	8	0	0	100
IST1	16	3	0	0	100
ITGA6	19	5	0	0	100
IVNS1ABP	19	3	0	0	100
IZUMO4	21	4	0	0	100
JAG1	15	4	0	0	100
JAG2	15	3	0	0	100
JMJD8	14	2	0	0	100
JTB	13	3	0	0	100
JUN	31	7	0	0	100
KARS	16	3	0	0	100
KCNB2	78	12	0	0	100
KCNC4	23	3	0	0	100
KCND3	26	5	0	0	100
KCNH2	14	3	0	0	100
KCNH7	65	9	0	0	100
KCNJ11	31	4	0	0	100
KCNMB2	33	7	0	0	100
KCTD2	19	1	0	0	100
KDM4C	13	2	0	0	100
KIAA0087	104	11	0	0	100
KIAA0182	33	8	0	0	100
KIAA0232	31	5	0	0	100
KIAA0355	23	4	0	0	100
KIAA0664L3	24	3	0	0	100
KIAA1522	18	1	0	0	100
KIAA1875	22	4	0	0	100
KIF1B	13	3	0	0	100
KIF5C	33	3	0	0	100
KIFC2	13	2	0	0	100
KLC1	17	2	0	0	100
KLF10	37	5	0	0	100
KLF16	20	2	0	0	100
KLF6	98	10	0	0	100
KLHL24	37	6	0	0	100
KRT8	29	4	0	0	100
LDLRAD3	13	2	0	0	100
LETM2	13	4	0	0	100
LGALS17A	18	3	0	0	100
LIFR	63	5	0	0	100
LINC00167	17	3	0	0	100
LINC00340	22	4	0	0	100
LINC00476	19	3	0	0	100
LMNA	30	3	0	0	100
LNX1	27	2	0	0	100
LNX1-AS2	27	2	0	0	100
LOC100128511	13	3	0	0	100
LOC100128568	33	3	0	0	100
LOC100130744	14	3	0	0	100
LOC100131060	31	7	0	0	100
LOC100132356	41	8	0	0	100
LOC100216545	27	2	0	0	100
LOC100271722	34	4	0	0	100
LOC100498859	27	3	0	0	100
LOC100506100	17	4	0	0	100
LOC100506810	83	8	0	0	100
LOC100507217	61	3	0	0	100
LOC100507373	16	3	0	0	100
LOC100507495	17	2	0	0	100
LOC100507501	52	4	0	0	100
LOC100508120	13	1	0	0	100
LOC100630918	21	5	0	0	100
LOC100652739	20	3	0	0	100
LOC113230	20	4	0	0	100
LOC145783	14	3	0	0	100
LOC145837	20	4	0	0	100
LOC150381	15	3	0	0	100
LOC253039	33	2	0	0	100
LOC254099	28	2	0	0	100
LOC254100	43	4	0	0	100
LOC256021	45	8	0	0	100
LOC283335	13	2	0	0	100
LOC283481	14	3	0	0	100
LOC284648	21	2	0	0	100
LOC400604	70	7	0	0	100
LOC441204	60	9	0	0	100
LOC646471	25	3	0	0	100
LOC647323	69	8	0	0	100
LOC728463	40	6	0	0	100
LONP1	18	4	0	0	100
LPGAT1	20	2	0	0	100
LRBA	37	1	0	0	100
LRFN2	14	3	0	0	100
LRP11	20	3	0	0	100
LRRC1	13	3	0	0	100
LRRC23	13	2	0	0	100
LRRC24	14	1	0	0	100
LRRC33	26	3	0	0	100
LRRFIP1	46	7	0	0	100
LSG1	41	7	0	0	100
LSM1	43	11	0	0	100
LSM14A	49	6	0	0	100
LSM7	16	4	0	0	100
LSMD1	13	1	0	0	100
LZIC	15	2	0	0	100
MACC1	23	2	0	0	100
MAF1	22	4	0	0	100
MALAT1	72	4	0	0	100
MAML3	77	10	0	0	100
MAN1C1	13	2	0	0	100
MAP3K12	16	3	0	0	100
MAPK13	23	2	0	0	100
MAPK8IP1	14	3	0	0	100
MAPKAPK2	23	3	0	0	100
MARCH6	81	3	0	0	100
MARCKS	17	3	0	0	100
MARCKSL1	15	3	0	0	100
MARK1	31	2	0	0	100
MAT2A	21	5	0	0	100
MBIP	20	4	0	0	100
MCF2L	165	10	0	0	100
MCF2L-AS1	69	8	0	0	100
MCL1	13	2	0	0	100
MCM2	15	4	0	0	100
MDK	27	5	0	0	100
MED22	17	3	0	0	100
MED29	33	4	0	0	100
MEIG1	17	4	0	0	100
MEX3B	32	5	0	0	100
MFSD2A	220	7	0	0	100
MFSD3	16	3	0	0	100
MGC3771	38	2	0	0	100
MGST2	25	6	0	0	100
MIDN	21	1	0	0	100
MIF	15	2	0	0	100
MIR10A	15	2	0	0	100
MIR141	55	7	0	0	100
MIR181A2HG	31	4	0	0	100
MIR200A	21	2	0	0	100
MIR200B	21	2	0	0	100
MIR200C	55	7	0	0	100
MIR2861	25	3	0	0	100
MIR3143	24	5	0	0	100
MIR3175	23	3	0	0	100
MIR3193	19	2	0	0	100
MIR3650	63	5	0	0	100
MIR3652	50	6	0	0	100
MIR3917	34	3	0	0	100
MIR3960	25	3	0	0	100
MIR429	21	2	0	0	100
MIR4291	51	7	0	0	100
MIR4466	86	13	0	0	100
MIR5584	17	4	0	0	100
MIR5680	82	10	0	0	100
MIRLET7I	20	3	0	0	100
MKKS	43	8	0	0	100
MKLN1	43	5	0	0	100
MKRN1	26	3	0	0	100
MLF2	16	4	0	0	100
MLL5	27	2	0	0	100
MLXIP	36	4	0	0	100
MOB1A	27	1	0	0	100
MOB3A	21	4	0	0	100
MORN3	14	1	0	0	100
MPG	14	1	0	0	100
MRPL28	19	5	0	0	100
MRPL48	14	2	0	0	100
MRPL50	15	2	0	0	100
MRPS12	47	9	0	0	100
MS4A8B	41	2	0	0	100
MSI1	28	4	0	0	100
MSMP	16	2	0	0	100
MT1X	16	2	0	0	100
MTF1	25	4	0	0	100
MTMR12	17	4	0	0	100
MTMR9LP	47	4	0	0	100
MTOR	15	4	0	0	100
MTSS1	26	6	0	0	100
MXD1	14	1	0	0	100
MYCL1	169	9	0	0	100
MYH14	25	2	0	0	100
MYL5	22	2	0	0	100
MYLIP	28	5	0	0	100
MYLPF	17	3	0	0	100
MYT1	24	4	0	0	100
NACC2	25	4	0	0	100
NAGK	14	1	0	0	100
NAIF1	40	5	0	0	100
NCALD	82	10	0	0	100
NCAM1	19	5	0	0	100
NCL	20	4	0	0	100
NDOR1	18	3	0	0	100
NDUFA11	29	3	0	0	100
NEBL	13	3	0	0	100
NEK9	13	3	0	0	100
NELL1	42	5	0	0	100
NFYA	36	7	0	0	100
NKAIN2	24	5	0	0	100
NKX2-1	16	5	0	0	100
NMNAT1	15	2	0	0	100
NNAT	28	3	0	0	100
NOL4	18	5	0	0	100
NPPA-AS1	13	2	0	0	100
NR4A1	32	4	0	0	100
NR4A2	27	6	0	0	100
NR4A3	15	3	0	0	100
NRARP	37	1	0	0	100
NRCAM	32	4	0	0	100
NSUN2	20	3	0	0	100
NT5DC1	13	2	0	0	100
NTHL1	61	3	0	0	100
NUDT19	18	3	0	0	100
NUP133	25	7	0	0	100
NUP85	18	3	0	0	100
ODF2	23	5	0	0	100
ORAI1	14	1	0	0	100
OXCT1	13	4	0	0	100
PAF1	33	4	0	0	100
PAPD7	15	1	0	0	100
PARK7	32	5	0	0	100
PARN	16	3	0	0	100
PARP16	15	1	0	0	100
PBX3	39	6	0	0	100
PCBP1	114	2	0	0	100
PCBP1-AS1	114	2	0	0	100
PCGF1	15	1	0	0	100
PCGF5	23	1	0	0	100
PCSK2	15	3	0	0	100
PDAP1	37	2	0	0	100
PDE6D	17	4	0	0	100
PDK1	15	1	0	0	100
PDSS2	38	7	0	0	100
PELI2	21	4	0	0	100
PERP	18	5	0	0	100
PEX11B	13	3	0	0	100
PEX16	17	2	0	0	100
PEX5L	20	3	0	0	100
PFKFB2	19	1	0	0	100
PGD	66	6	0	0	100
PGLS	19	2	0	0	100
PHC2	15	2	0	0	100
PHF17	53	6	0	0	100
PHF19	22	3	0	0	100
PHIP	14	3	0	0	100
PIAS3	33	3	0	0	100
PIGT	13	2	0	0	100
PIGU	17	3	0	0	100
PIM1	24	3	0	0	100
PLEKHG2	13	1	0	0	100
PLK3	21	3	0	0	100
PLXNA2	13	3	0	0	100
POMT2	15	4	0	0	100
POU3F2	13	3	0	0	100
PPAPDC1B	33	8	0	0	100
PPIEL	13	3	0	0	100
PPP1CB	60	6	0	0	100
PPP1R37	13	2	0	0	100
PPP6R3	13	4	0	0	100
PRDM10	17	3	0	0	100
PRDM5	16	2	0	0	100
PRKAG2	30	5	0	0	100
PROM1	32	3	0	0	100
PROX1	60	8	0	0	100
PRPF4B	13	4	0	0	100
PRR14	20	4	0	0	100
PSKH1	22	3	0	0	100
PSMB10	20	3	0	0	100
PSMB2	35	3	0	13.6812	86.3188
PSMD5	33	2	0	0	100
PSPH	14	2	0	0	100
PTCD1	18	2	0	0	100
PTMA	46	5	0	0	100
PTPN1	28	2	0	0	100
PTPN6	26	3	0	0	100
PTPRH	15	1	0	0	100
PUF60	14	3	0	0	100
PXN-AS1	14	1	0	0	100
PYCR2	32	6	0	0	100
RAB11A	13	2	0	0	100
RAB11FIP1	128	5	0	0	100
RAB12	16	4	0	0	100
RABGAP1L	24	3	0	0	100
RABGEF1	17	2	0	0	100
RAD23A	14	2	0	0	100
RAI1	14	1	0	0	100
RALA	14	3	0	0	100
RALGDS	14	2	0	0	100
RANBP3	33	3	0	0	100
RASD1	30	6	0	0	100
RBBP4	16	3	0	0	100
RBM39	14	2	0	0	100
RBM8A	13	3	0	0	100
RDH10	13	1	0	0	100
RDH14	14	2	0	0	100
RECQL	21	2	0	0	100
RERE	100	8	0	0	100
RET	13	3	0	0	100
REV3L	53	4	0	0	100
RFX1	13	2	0	0	100
RGS9BP	14	3	0	0	100
RHPN2	21	3	0	0	100
RICTOR	20	4	0	0	100
RNF182	22	4	0	0	100
RNF19A	37	5	0	0	100
RPL10A	26	2	0	0	100
RPL30	19	3	0	0	100
RPL7	13	1	0	0	100
RPL7A	17	3	0	0	100
RPLP0	14	1	0	0	100
RPP38	16	3	0	0	100
RPS6KA1	21	3	0	0	100
RRM2	17	3	0	0	100
RSPRY1	15	2	0	0	100
S100A13	16	3	0	0	100
SALL1	35	7	0	0	100
SAMD13	29	3	0	0	100
SARDH	19	5	0	0	100
SARS2	47	9	0	0	100
SCAMP4	22	4	0	0	100
SCIN	38	3	0	0	100
SCN3A	14	2	0	0	100
SDCBP2	30	5	0	0	100
SDF4	16	3	0	0	100
SDHAF2	23	1	0	0	100
SEC11C	34	3	0	0	100
SEC61B	14	2	0	0	100
SECISBP2	17	4	0	0	100
SEMA4B	16	2	0	0	100
SEP15	14	3	0	0	100
SEPT9	13	1	0	0	100
SERGEF	46	3	0	0	100
SETBP1	55	4	0	0	100
SFN	13	3	0	0	100
SFPQ	13	2	0	0	100
SGPP2	19	3	0	0	100
SH3BP4	130	11	0	0	100
SHARPIN	22	4	0	0	100
SHF	13	3	0	0	100
SIK2	15	2	0	0	100
SIPA1L3	71	9	0	0	100
SIRT4	15	3	0	0	100
SIVA1	24	2	0	0	100
SIX4	21	3	0	0	100
SKIDA1	17	1	0	0	100
SLC22A23	31	6	0	0	100
SLC25A25	40	5	0	0	100
SLC25A34	13	4	0	0	100
SLC25A45	24	3	0	0	100
SLC27A5	13	2	0	0	100
SLC29A2	23	2	0	0	100
SLC2A8	13	2	0	0	100
SLC35D3	13	1	0	0	100
SLC38A1	21	3	0	0	100
SLC38A6	28	5	0	0	100
SLC39A4	30	6	0	0	100
SLC7A11	14	3	0	0	100
SLC9A3R2	16	2	0	0	100
SMAD2	15	3	0	0	100
SMAD7	33	5	0	0	100
SMC2	62	6	0	0	100
SMCR9	30	5	0	0	100
SMG1	22	5	0	0	100
SMOC2	14	2	0	0	100
SMPD3	45	6	0	0	100
SNAPC3	13	2	0	0	100
SNORA72	19	3	0	0	100
SNORD24	17	3	0	0	100
SNORD36A	17	3	0	0	100
SNORD36B	17	3	0	0	100
SNORD36C	17	3	0	0	100
SNRPC	31	4	0	0	100
SNRPG	13	3	0	0	100
SOX12	19	1	0	0	100
SOX2	74	11	0	0	100
SP8	15	2	0	0	100
SPEN	153	9	0	0	100
SPPL2B	16	4	0	0	100
SPRYD3	16	3	0	0	100
SPTAN1	16	3	0	0	100
SRD5A1	20	3	0	0	100
SRM	87	8	0	0	100
SRP9	25	7	0	0	100
SRPK3	13	1	0	0	100
SRSF1	14	3	0	0	100
SSBP3	30	4	0	0	100
SSNA1	16	1	0	0	100
SSSCA1	43	4	0	0	100
ST18	33	6	0	0	100
STAG1	18	1	0	0	100
STK11IP	25	4	0	10.5924	89.4076
STMN1	34	3	0	0	100
STX10	27	2	0	0	100
SUPT5H	17	1	0	0	100
SV2B	22	3	0	0	100
SYDE2	33	2	0	0	100
SYF2	22	2	0	0	100
SYK	13	3	0	0	100
SYS1	14	3	0	0	100
SYS1-DBNDD2	14	3	0	0	100
SYT1	23	5	0	0	100
SYT4	55	7	0	0	100
SYT7	41	5	0	0	100
TAF5L	14	3	0	0	100
TARBP1	30	9	0	0	100
TARBP2	16	3	0	0	100
TARDBP	65	8	0	0	100
TARS	18	2	0	0	100
TBC1D10B	17	3	0	0	100
TBC1D16	36	2	0	0	100
TBC1D17	14	2	0	0	100
TBC1D2	16	2	0	0	100
TBCC	13	2	0	0	100
TBL1XR1	86	11	0	0	100
TCF12	14	3	0	0	100
TCTEX1D4	46	4	0	0	100
TEAD1	34	7	0	0	100
TERF2IP	16	3	0	0	100
TFAP4	13	2	0	0	100
TFRC	23	3	0	0	100
TGFB2	40	6	0	0	100
TGOLN2	15	2	0	0	100
THAP11	14	3	0	0	100
THPO	16	2	0	0	100
TJP2	53	4	0	0	100
TK2	15	2	0	0	100
TLE6	18	2	0	0	100
TM7SF2	13	2	0	0	100
TMEM106B	13	3	0	0	100
TMEM11	13	3	0	0	100
TMEM176A	44	4	0	0	100
TMEM176B	44	4	0	0	100
TMEM181	27	6	0	0	100
TMEM201	103	11	0	0	100
TMEM203	18	3	0	0	100
TMEM234	32	2	0	0	100
TMEM41B	13	1	0	0	100
TMEM51	62	7	0	0	100
TMEM53	19	4	0	0	100
TMEM88	18	2	0	0	100
TNK2	24	1	0	0	100
TOB1	70	7	0	0	100
TONSL	21	4	0	0	100
TOR4A	27	4	0	0	100
TOX	17	2	0	0	100
TOX2	31	2	0	0	100
TP53INP2	30	4	0	0	100
TPD52	35	3	0	0	100
TPPP3	33	4	0	0	100
TRAF3IP2	31	3	0	0	100
TRAF3IP2-AS1	53	4	0	0	100
TRAPPC9	16	3	0	0	100
TREM1	42	4	0	0	100
TRIB1	32	6	0	0	100
TRIM26	13	2	0	0	100
TRIM27	19	2	0	0	100
TRIM44	26	4	0	0	100
TRIM67	14	2	0	0	100
TRIO	22	4	0	0	100
TRMT5	28	5	0	0	100
TROVE2	13	3	0	0	100
TSC1	14	2	0	0	100
TSC2	61	3	0	0	100
TSC22D1	27	3	0	0	100
TSGA10	13	2	0	0	100
TSPYL2	14	2	0	0	100
TTC39C	16	3	0	0	100
TTC9	13	2	0	0	100
TTLL7	13	2	0	0	100
TUBB2B	22	5	0	0	100
TXLNA	20	4	0	47.8165	52.1835
TXNIP	63	4	0	0	100
UBAC1	26	2	0	0	100
UBE2QL1	24	4	0	0	100
UBE4B	25	4	0	0	100
UBTF	13	1	0	0	100
UCHL5	13	3	0	0	100
UCK2	14	2	0	0	100
UNQ6975	22	3	0	0	100
UPF3A	30	4	0	0	100
URB2	14	3	0	0	100
URM1	22	3	0	0	100
USP3	14	3	0	0	100
USP40	14	3	0	0	100
VAV2	16	4	0	0	100
VMAC	29	3	0	0	100
VPS13C	23	5	0	0	100
VPS37C	21	4	0	0	100
WBP2	19	3	0	0	100
WDR1	13	2	0	0	100
WDR34	31	4	0	0	100
WDR6	26	1	0	0	100
WDR60	13	1	0	0	100
WDR87	71	9	0	0	100
WNT9A	29	3	0	0	100
WTAP	14	3	0	0	100
XPO1	16	2	0	0	100
YOD1	19	1	0	0	100
YWHAG	27	3	0	0	100
YWHAQ	42	4	0	0	100
YWHAZ	88	8	0	0	100
YY1	24	2	0	0	100
ZBTB40	15	4	0	0	100
ZBTB45	13	2	0	0	100
ZBTB7B	18	3	0	0	100
ZBTB8OS	16	3	0	0	100
ZC3H7A	13	1	0	0	100
ZCCHC3	19	1	0	0	100
ZDHHC12	17	4	0	0	100
ZFAT	41	4	0	0	100
ZFHX3	16	4	0	0	100
ZFP30	21	6	0	0	100
ZIC5	52	7	0	0	100
ZKSCAN1	21	3	0	0	100
ZNF131	15	3	0	0	100
ZNF181	18	3	0	0	100
ZNF189	15	2	0	0	100
ZNF205	38	2	0	0	100
ZNF213	26	3	0	0	100
ZNF250	35	4	0	0	100
ZNF3	17	3	0	0	100
ZNF302	16	3	0	0	100
ZNF34	52	8	0	0	100
ZNF420	14	3	0	0	100
ZNF490	15	3	0	0	100
ZNF496	33	4	0	0	100
ZNF497	16	3	0	0	100
ZNF517	13	2	0	0	100
ZNF568	20	3	0	0	100
ZNF572	21	5	0	0	100
ZNF584	14	2	0	0	100
ZNF623	22	3	0	0	100
ZNF675	15	3	0	0	100
ZNF7	24	4	0	0	100
ZNF703	18	4	0	0	100
ZNF706	106	8	0	0	100
ZNF736	21	3	0	0	100
ZNF747	16	2	0	0	100
ZNF764	14	3	0	0	100
ZNF77	19	3	0	0	100
ZNF789	15	2	0	0	100
ZNF79	40	2	0	0	100
ZNF791	15	3	0	0	100
ZNF793	44	8	0	0	100
ZNF816	13	3	0	0	100
ZNF816-ZNF321P	13	3	0	0	100
ZNF829	20	3	0	0	100
ZNF846	20	2	0	0	100
WHSC1L1	35	9	3.81138	0	96.1886
JPH1	18	3	16.8636	0	83.1364

## Sheet: CUTLL1
gene_names	PETs	loops	Percent_inter	Percent_intra	Percent_normal
AAK1	97	8	0	3.33908	96.6609
AARS	83	12	0	0	100
ACPL2	171	12	0	0	100
ACSF3	82	7	0	0	100
ADA	264	15	0	0	100
ADORA2A	251	23	0	12.838	87.162
AEBP1	407	11	0	12.0985	87.9015
AFF1	118	7	0	0	100
AIDA	66	6	0	0	100
AIM1	174	5	0	0	100
AKAP2	126	7	0	0	100
ALDH3B2	93	7	0	0	100
AMN1	125	9	0	0	100
ANAPC16	168	23	0	0	100
ANKRD11	74	10	0	0	100
ANP32A	100	10	0	2.59897	97.401
ANXA1	83	12	0	0	100
ANXA2R	342	11	0	21.8698	78.1302
ANXA6	126	6	0	0	100
APBB1IP	241	7	0	3.23767	96.7623
APCDD1	178	17	0	0	100
APIP	129	9	0	0	100
APRT	82	5	0	0	100
AQP3	66	5	0	0	100
ARAP2	82	7	0	0	100
ARF6	118	6	0	0	100
ARHGAP15	80	5	0	0	100
ARHGEF7	115	5	0	0	100
ARID1A	105	5	0	0	100
ARID2	176	15	0	1.49992	98.5001
ARID4B	78	6	0	0	100
ARL4C	309	20	0	0	100
ARL5C	142	6	0	0	100
ARL8B	71	6	0	0	100
ARPP21	766	18	0	0	100
ARRDC3	142	5	0	6.57158	93.4284
ARRDC3-AS1	142	5	0	6.57158	93.4284
ARSG	378	13	0	1.52117	98.4788
ASCC1	168	23	0	0	100
ASF1A	140	9	0	2.71541	97.2846
ATF7IP	89	5	0	0	100
ATP2A3	75	8	0	0	100
ATP2B4	145	14	0	0	100
ATP5I	80	5	0	0	100
ATP9B	93	14	0	0	100
ATXN7L1	91	11	0	0	100
AXIN2	66	12	0	0	100
B2M	122	6	0	0	100
BANP	159	18	0	0	100
BCHE	99	7	0	3.85685	96.1431
BCL11A	148	14	0	0	100
BCL11B	769	43	0	4.69719	95.3028
BCL2L1	378	10	0	0	100
BCL6	345	21	0	0	100
BCL9	66	5	0	0	100
BCOR	129	14	0	0	100
BLM	113	14	0	0	100
BMF	152	5	0	0	100
BMP4	289	15	0	0	100
BROX	66	6	0	0	100
BUB1B	136	8	0	0	100
BUB3	120	7	0	3.70256	96.2974
BYSL	95	8	0	0	100
BZRAP1-AS1	814	48	0	6.44881	93.5512
C10orf105	111	10	0	0	100
C11orf74	173	10	0	2.32163	97.6784
C12orf35	93	8	0	0	100
C12orf52	96	6	0	0	100
C12orf57	101	5	0	0	100
C12orf65	158	15	0	0	100
C14orf64	1227	45	0	0.441235	99.5588
C14orf80	92	20	0	1.2718	98.7282
C15orf53	129	10	0	0	100
C16orf72	93	7	0	0	100
C17orf67	105	9	0	0	100
C18orf1	845	31	0	0	100
C19orf12	73	5	0	0	100
C1GALT1	84	8	0	0	100
C20orf112	103	7	0	0	100
C20orf197	335	17	0	0	100
C20orf20	107	13	0	0	100
C20orf94	140	8	0	0	100
C22orf29	442	9	0	0	100
C5orf56	114	7	0	0	100
C5orf65	79	12	0	8.34108	91.6589
C6orf130	96	9	0	0	100
C6orf89	83	7	0	0	100
C7orf45	82	8	0	0	100
C9orf85	211	7	0	0	100
C9orf89	150	14	0	0	100
CAP1	66	5	0	0	100
CAPZA1	85	11	0	3.05817	96.9418
CASP8	83	11	0	2.44577	97.5542
CBFA2T3	970	32	0	3.35248	96.6475
CBX3P2	115	10	0	0	100
CCDC114	152	5	0	0	100
CCDC12	103	8	0	0	100
CCDC15	71	5	0	0	100
CCDC18	82	8	0	0	100
CCDC42B	67	7	0	0	100
CCDC7	71	5	0	0	100
CCDC88C	95	8	0	0	100
CCL1	94	6	0	0	100
CCND3	413	9	0	0	100
CD1B	706	16	0	0	100
CD1C	284	25	0	0	100
CD1E	439	17	0	3.78629	96.2137
CD2	369	12	0	0	100
CD248	173	6	0	0	100
CD27	69	6	0	0	100
CD27-AS1	84	5	0	0	100
CD28	364	15	0	8.93175	91.0682
CD3D	422	13	0	5.54368	94.4563
CD3E	181	7	0	0	100
CD3G	422	13	0	5.54368	94.4563
CD4	124	9	0	0	100
CD5	153	12	0	0	100
CD53	234	12	0	1.80203	98.198
CD6	360	14	0	0	100
CD69	91	8	0	11.8505	88.1495
CD84	97	6	0	0	100
CD8A	108	7	0	0	100
CD96	362	18	0	0	100
CDC25B	88	7	0	0	100
CDK17	128	8	0	0	100
CDK5R1	115	6	0	0	100
CDK6	772	21	0	0	100
CDT1	204	16	0	1.36223	98.6378
CELF2	315	9	0	2.33535	97.6646
CEP128	113	5	0	0	100
CEP41	156	8	0	0	100
CEP70	90	6	0	0	100
CEP85L	80	8	0	0	100
CEPT1	95	5	0	0	100
CERK	75	6	0	0	100
CHD2	145	7	0	12.6824	87.3176
CHFR	195	10	0	0	100
CHI3L2	249	8	0	0	100
CHRNA3	120	12	0	0	100
CHST11	303	15	0	0	100
CHSY1	94	7	0	0	100
CIC	137	5	0	0	100
CKLF	72	9	0	10.8885	89.1115
CKLF-CMTM1	72	9	0	10.8885	89.1115
CKS2	107	12	0	0	100
CMAHP	71	6	0	0	100
CMIP	359	21	0	3.37536	96.6246
CN5H6.4	125	14	0	0	100
COG4	75	9	0	0	100
COMT	90	10	0	0	100
CPA4	383	12	0	0	100
CPPED1	102	14	0	0	100
CR1	124	10	0	0	100
CR2	284	13	0	11.3665	88.6335
CRIP1	99	22	0	1.13317	98.8668
CSK	111	10	0	2.54086	97.4591
CST2	286	16	0	1.28073	98.7193
CST5	130	12	0	0	100
CST7	266	22	0	0	100
CTBP1	75	8	0	0	100
CTBP1-AS1	75	8	0	0	100
CTCF	348	5	0	0	100
CUX1	188	12	0	0	100
CXCR4	486	15	0	0	100
CXXC11	168	9	0	3.28621	96.7138
DAD1	124	15	0	0	100
DARS	99	10	0	0	100
DCAF11	98	6	0	0	100
DCK	73	5	0	0	100
DDIT4	363	14	0	0	100
DDX19B	83	12	0	0	100
DDX54	96	6	0	0	100
DENND2D	924	14	0	8.07805	91.922
DGKA	137	5	0	5.30988	94.6901
DGKE	105	9	0	0	100
DHRS4L2	110	11	0	7.89616	92.1038
DLEU2	170	20	0	0	100
DLEU7	121	14	0	0	100
DNTT	97	6	0	0	100
DPH5	69	11	0	0	100
DRAM2	95	5	0	0	100
DTX1	92	6	0	0	100
DUSP2	948	11	0	5.94041	94.0596
E2F2	99	7	0	0	100
EDEM1	217	10	0	2.79281	97.2072
EHBP1L1	88	9	0	0	100
ELOVL5	259	10	0	0	100
ELOVL6	112	10	0	2.536	97.464
EMP3	234	8	0	0	100
EPC1	94	7	0	0	100
EPDR1	77	8	0	0	100
EPHX2	66	5	0	0	100
EPM2AIP1	97	9	0	2.93394	97.0661
ERCC6L2	69	10	0	0	100
ERI2	79	5	0	0	100
ESF1	77	14	0	0	100
ESYT2	250	16	0	0	100
ETS1	451	23	0	0.811358	99.1886
ETV6	81	11	0	0	100
EVL	1301	42	0	5.43775	94.5623
EXTL2	77	15	0	0	100
FADS2	178	6	0	0	100
FAM108B1	211	7	0	0	100
FAM120A	247	13	0	0	100
FAM120AOS	247	13	0	0	100
FAM133B	130	11	0	0	100
FAM133DP	130	11	0	0	100
FAM53B	206	13	0	0	100
FAM89B	88	9	0	0	100
FAT1	129	9	0	0	100
FBXL5	96	7	0	0	100
FGR	440	11	0	0	100
FIGNL1	97	13	0	0	100
FKBP5	614	15	0	4.12298	95.877
FLI1	92	12	0	0	100
FLI1-AS1	92	12	0	0	100
FLJ39653	117	10	0	2.51258	97.4874
FLJ42393	271	13	0	0	100
FLJ43663	148	8	0	0	100
FLJ45079	113	12	0	0	100
FMNL1	102	6	0	0	100
FNBP1	88	8	0	0	100
FOCAD	69	5	0	0	100
FOXN2	67	8	0	0	100
FOXP4	69	9	0	0	100
FRMD4B	155	5	0	0	100
FUK	68	7	0	0	100
FUT8	140	15	0	0	100
FYB	201	11	0	2.03517	97.9648
FYCO1	115	11	0	2.27533	97.7247
FYN	120	12	0	0	100
GADD45A	110	5	0	0	100
GAPDH	89	12	0	0	100
GARS	110	9	0	0	100
GAS2	159	7	0	0	100
GAS7	87	5	0	0	100
GATA3	200	16	0	1.99424	98.0058
GBE1	182	10	0	0	100
GCET2	121	18	0	0	100
GDF10	66	8	0	0	100
GFI1	276	10	0	7.40842	92.5916
GGPS1	78	6	0	0	100
GLB1L3	122	16	0	0	100
GLCCI1	146	18	0	0	100
GLRX5	145	7	0	0	100
GMEB2	79	6	0	0	100
GNB1L	442	9	0	0	100
GOLGA3	103	7	0	0	100
GPA33	101	7	0	0	100
GPR17	480	12	0	0	100
GSG2	76	7	0	0	100
GSK3A	83	5	0	0	100
GSK3B	77	8	0	0	100
GTF2A1	189	11	0	7.10045	92.8995
GTSE1	125	14	0	0	100
HBS1L	213	17	0	0	100
HCFC1	67	6	0	0	100
HCG27	156	8	0	0	100
HDAC4	707	33	0	0	100
HDAC7	266	7	0	0	100
HIF1A	102	11	0	0	100
HINT1	125	10	0	2.47799	97.522
HIRA	155	5	0	0	100
HIST1H2AD	67	8	0	4.56194	95.4381
HIST1H2AG	300	27	0	10.0354	89.9646
HIST1H2AM	83	16	0	6.03176	93.9682
HIST1H2BD	92	7	0	13.8599	86.1401
HIST1H2BF	67	8	0	4.56194	95.4381
HIST1H2BI	125	15	0	11.2352	88.7648
HIST1H2BJ	300	27	0	10.0354	89.9646
HIST1H2BO	83	16	0	6.03176	93.9682
HIST1H3B	93	13	0	20.6443	79.3557
HIST1H3D	67	8	0	4.56194	95.4381
HIST1H3G	125	15	0	11.2352	88.7648
HIST1H4H	73	9	0	0	100
HIST1H4I	300	27	0	10.0354	89.9646
HIVEP2	185	7	0	0	100
HKDC1	71	7	0	0	100
HMGA2	195	11	0	0	100
HMGB1	217	15	0	0	100
HMGN4	85	7	0	0	100
HNRNPC	137	9	0	2.72735	97.2727
HNRNPF	203	7	0	24.7072	75.2928
HNRPLL	92	5	0	0	100
HPS4	102	8	0	0	100
HS6ST1	253	18	0	0	100
HTATSF1P2	104	12	0	8.35077	91.6492
ICOS	102	9	0	2.90181	97.0982
ID1	78	8	0	0	100
ID3	249	9	0	0	100
IDH3A	76	5	0	0	100
IER2	105	8	0	0	100
IFI16	220	13	0	1.67325	98.3267
IFI6	95	7	0	0	100
IFNAR2	87	6	0	0	100
IFNB1	98	11	0	0	100
IFRD1	139	8	0	3.0958	96.9042
IGF1R	117	17	0	0	100
IKZF1	2027	35	0	20.5371	79.4629
IKZF2	452	14	0	0	100
IKZF3	409	12	0	0	100
IL10	130	6	0	0	100
IL32	100	7	0	0	100
IL4	79	5	0	0	100
IL7R	294	13	0	1.58808	98.4119
ING4	74	7	0	0	100
INPP5A	109	7	0	3.77799	96.222
INSIG1	223	20	0	3.56847	96.4315
INTS1	98	5	0	0	100
IQSEC1	76	5	0	0	100
IREB2	106	8	0	0	100
IRF2BP2	271	14	0	0	100
IRF2BPL	332	8	0	0	100
IRS1	146	7	0	0	100
ITGA4	1075	18	0	6.65674	93.3433
ITGB2	96	9	0	0	100
ITM2A	76	9	0	0	100
ITM2B	71	8	0	0	100
ITPKB	95	8	0	0	100
ITPR2	101	8	0	0	100
IWS1	82	6	0	0	100
IZUMO4	132	8	0	0	100
JARID2	150	26	0	0	100
JUND	71	6	0	0	100
KARS	74	8	0	3.55108	96.4489
KATNAL1	151	16	0	1.44446	98.5555
KBTBD11	74	7	0	0	100
KHDRBS1	206	10	0	0	100
KIAA0182	548	21	0	0	100
KIAA0226L	171	13	0	1.75536	98.2446
KIAA1908	82	6	0	0	100
KLC2	158	5	0	0	100
KLF12	94	10	0	0	100
KLF13	166	14	0	0	100
KLF6	120	9	0	0	100
KLHDC4	169	13	0	0	100
KLLN	459	26	0	0.71264	99.2874
LARS2-AS1	260	30	0	0	100
LASP1	184	10	0	0	100
LAT	147	6	0	0	100
LAX1	75	7	0	0	100
LBH	89	6	0	0	100
LBR	183	9	0	0	100
LCP1	222	10	0	2.21493	97.7851
LEF1	500	24	0	0	100
LEF1-AS1	713	42	0	0	100
LIME1	149	6	0	0	100
LINC00051	590	27	0	2.38621	97.6138
LINC00221	862	64	0	0	100
LINC00239	69	7	0	0	100
LINC00426	1050	20	0	1.20383	98.7962
LINC00476	69	10	0	0	100
LINC00563	343	14	0	1.42909	98.5709
LNPEP	73	5	0	0	100
LOC100129726	506	18	0	0	100
LOC100130476	195	11	0	0	100
LOC100130899	75	9	0	0	100
LOC100131234	1002	36	0	0	100
LOC100132356	124	7	0	4.60391	95.3961
LOC100133985	181	8	0	0	100
LOC100216545	220	9	0	0	100
LOC100288122	137	10	0	0	100
LOC100506334	78	6	0	0	100
LOC100506688	79	7	0	0	100
LOC100506746	102	8	0	0	100
LOC100506810	100	9	0	0	100
LOC100507091	363	13	0	0	100
LOC100507217	227	6	0	16.1729	83.8271
LOC100507600	179	17	0	1.6499	98.3501
LOC100652730	132	8	0	0	100
LOC145783	199	17	0	1.2842	98.7158
LOC149086	146	6	0	0	100
LOC153684	342	11	0	21.8698	78.1302
LOC154822	768	20	0	0	100
LOC254100	88	9	0	0	100
LOC257358	66	5	0	0	100
LOC338758	96	10	0	0	100
LOC338799	205	14	0	0	100
LOC374443	81	8	0	0	100
LOC400027	176	15	0	1.49992	98.5001
LOC401242	102	5	0	0	100
LOC439949	138	11	0	0	100
LOC440288	69	6	0	0	100
LOC541471	133	13	0	0	100
LOC645431	140	15	0	0	100
LOC647012	73	5	0	6.07217	93.9278
LOC648987	321	9	0	16.707	83.293
LOC650368	84	5	0	7.32931	92.6707
LOC728724	600	27	0	0	100
LOC729177	404	18	0	0	100
LOC729852	93	15	0	0	100
LOC79015	103	8	0	0	100
LOC81691	79	5	0	0	100
LPAR5	233	13	0	0	100
LPP	174	13	0	0	100
LPP-AS2	174	13	0	0	100
LRMP	183	13	0	5.9211	94.0789
LRP12	206	15	0	0	100
LRRC1	70	10	0	0	100
LSM4	86	6	0	0	100
LYST	66	8	0	0	100
MAL	221	7	0	0	100
MALAT1	157	7	0	0	100
MAN2A1	94	9	0	0	100
MAP1LC3B2	89	13	0	0	100
MAP2K5	103	11	0	0	100
MAP4K4	133	13	0	0	100
MDM4	111	7	0	3.76348	96.2365
MED20	95	8	0	0	100
MEF2D	124	9	0	0	100
MEPCE	76	9	0	3.10147	96.8985
METTL3	95	13	0	0	100
METTL4	135	11	0	0	100
METTL9	98	7	0	0	100
MFSD11	72	5	0	0	100
MGAT4A	234	15	0	1.42137	98.5786
MIAT	68	6	0	0	100
MIR1244-1	226	15	0	5.26279	94.7372
MIR1244-2	226	15	0	5.26279	94.7372
MIR1244-3	226	15	0	5.26279	94.7372
MIR142	814	48	0	6.44881	93.5512
MIR3153	107	12	0	0	100
MIR3175	145	7	0	12.6824	87.3176
MIR3188	71	6	0	0	100
MIR3193	78	8	0	0	100
MIR3610	92	6	0	5.83139	94.1686
MIR3917	85	6	0	0	100
MIR4269	890	30	0	0	100
MIR4437	371	12	0	2.08951	97.9105
MIR4513	110	6	0	0	100
MIR4526	845	31	0	0	100
MIR4532	241	17	0	0	100
MIR4649	407	11	0	12.0985	87.9015
MIR4687	127	11	0	0	100
MIR4736	778	45	0	6.95593	93.0441
MIR5190	720	43	0	0	100
MIR548H4	100	10	0	2.59897	97.401
MIR567	130	17	0	0	100
MIR5696	146	12	0	0	100
MIR636	72	5	0	0	100
MKKS	140	8	0	0	100
MKLN1	148	8	0	0	100
MLF2	71	7	0	0	100
MLH1	97	9	0	2.93394	97.0661
MLL5	220	9	0	0	100
MND1	126	9	0	0	100
MOB3A	132	8	0	0	100
MRPL40	155	5	0	0	100
MRPL51	98	7	0	0	100
MRPL52	125	12	0	0	100
MRPS18B	97	10	0	0	100
MRPS6	164	9	0	0	100
MSI2	275	22	0	0	100
MTCH1	78	8	0	0	100
MTSS1L	331	9	0	0	100
MYB	502	22	0	0	100
MYC	161	19	0	0	100
MYCBP2	69	10	0	2.83107	97.1689
MYH9	122	6	0	0	100
MYL5	80	5	0	0	100
MZB1	79	12	0	8.34108	91.6589
NANP	98	9	0	0	100
NAPG	83	15	0	0	100
NBEAL2	103	8	0	0	100
NCAPD2	98	7	0	0	100
NCAPG2	88	12	0	0	100
NCOR2	74	11	0	0	100
NCR2	120	7	0	0	100
NDC80	135	11	0	0	100
NDUFAF5	77	14	0	0	100
NEAT1	108	7	0	0	100
NEIL3	125	7	0	25.7427	74.2573
NEK7	79	11	0	0	100
NETO2	87	7	0	0	100
NFATC1	147	7	0	0	100
NFATC3	120	14	0	0	100
NFE2L2	91	5	0	5.77975	94.2203
NFYA	96	9	0	0	100
NKX2-5	155	7	0	92.2977	7.70228
NPAS2	69	8	0	0	100
NR3C1	71	9	0	0	100
NRN1	170	19	0	0	100
NRON	314	9	0	2.33663	97.6634
NSMAF	66	13	0	2.16193	97.8381
NUP210	73	7	0	0	100
OR10K2	74	6	0	0	100
OR10T2	966	26	0	0.635587	99.3644
ORAI1	112	5	0	0	100
ORMDL3	102	10	0	0	100
OSBPL3	80	5	0	0	100
OSBPL5	76	6	0	0	100
OSTC	84	14	0	0	100
PANK2	66	9	0	0	100
PARP8	68	7	0	0	100
PATL2	120	6	0	0	100
PCBP1	300	9	0	0	100
PCBP1-AS1	300	9	0	0	100
PCGF5	137	15	0	0	100
PDCD1	168	9	0	3.28621	96.7138
PDE6D	71	6	0	0	100
PDE7A	78	5	0	0	100
PDHX	129	9	0	0	100
PDSS1	75	5	0	0	100
PELI2	106	8	0	0	100
PELO	66	6	0	0	100
PEX5L	161	12	0	0	100
PHF15	71	8	0	0	100
PHF19	89	5	0	0	100
PHF2	69	9	0	0	100
PIK3R1	71	8	0	0	100
PLCL1	186	11	0	2.06531	97.9347
PLEKHG1	625	16	0	0	100
PLXDC1	143	9	0	0	100
PMAIP1	276	11	0	0	100
PMEPA1	255	18	0	0	100
POP4	74	7	0	0	100
POU2AF1	124	7	0	3.67757	96.3224
POU3F2	245	8	0	9.8334	90.1666
PPARG	696	15	0	8.40907	91.5909
PPP1CA	92	10	0	2.64749	97.3525
PPP1R10	97	10	0	0	100
PPP2R5C	233	11	0	0	100
PRKCH	81	9	0	0	100
PRKCQ	138	11	0	0	100
PRMT7	95	12	0	0	100
PRR14	94	8	0	0	100
PRR5	158	10	0	0	100
PRR5-ARHGAP8	158	10	0	0	100
PSAP	334	19	0	0	100
PSMA6	259	19	0	31.9323	68.0677
PSMD7	93	10	0	2.64109	97.3589
PSMG3	82	6	0	0	100
PTEN	459	26	0	0.71264	99.2874
PTGER4	156	18	0	1.59726	98.4027
PTMA	201	12	0	6.87961	93.1204
PTP4A2	82	7	0	0	100
PTPLAD2	104	9	0	0	100
PTPN2	203	12	0	0	100
PTPN3	69	5	0	0	100
PTPN6	345	8	0	0	100
PTPRC	341	18	0	0	100
RAC2	206	7	0	0	100
RAD21	92	6	0	5.83139	94.1686
RAD21-AS1	92	6	0	5.83139	94.1686
RAG1	186	11	0	0	100
RAG2	173	10	0	2.32163	97.6784
RAI1	75	7	0	0	100
RANBP1	91	7	0	0	100
RAP1GDS1	102	10	0	0	100
RASGRP1	185	10	0	0	100
RBCK1	179	6	0	0	100
RBMX2	114	7	0	0	100
RCSD1	287	20	0	0	100
REV3L	103	9	0	0	100
RFTN1	175	12	0	0	100
RFX8	183	17	0	0	100
RGS10	137	12	0	0	100
RGS3	137	7	0	3.6037	96.3963
RHBDD1	739	11	0	6.54853	93.4515
RHOF	103	10	0	0	100
RHOH	439	17	0	16.8822	83.1178
RIN3	541	19	0	0.961333	99.0387
RIPK4	343	12	0	6.27076	93.7292
RMI2	117	12	0	0	100
RNASEH2B	590	30	0	0	100
RNASEH2B-AS1	590	30	0	0	100
RNF149	146	12	0	0	100
RNF24	72	6	0	0	100
RNU6-6	322	17	0	0	100
RORC	156	5	0	0	100
RPA3	165	17	0	4.50094	95.4991
RPL13	75	11	0	0	100
RPL23	104	7	0	0	100
RPL34	293	20	0	0	100
RPL34-AS1	293	20	0	0	100
RPSAP52	195	11	0	0	100
RTEL1	114	11	0	0	100
RTEL1-TNFRSF6B	114	11	0	0	100
RTN4	112	7	0	0	100
RUFY3	158	6	0	4.17473	95.8253
RUNX1	249	15	0	0	100
RUNX3	232	11	0	0	100
S1PR1	68	9	0	0	100
SALL3	448	24	0	0	100
SASH3	145	10	0	0	100
SCARNA13	145	7	0	0	100
SECISBP2	108	14	0	0	100
SEH1L	177	16	0	0	100
SELPLG	136	11	0	2.19713	97.8029
SEMA4D	130	9	0	0	100
SEMA7A	245	8	0	0	100
SEPT9	405	23	0	0	100
SETD1B	211	16	0	0	100
SF3B3	75	9	0	0	100
SH2D1A	115	7	0	0	100
SH3TC1	828	10	0	1.78529	98.2147
SIVA1	121	10	0	3.13316	96.8668
SLA	580	23	0	0	100
SLC16A6	378	13	0	1.52117	98.4788
SLC19A1	102	13	0	0	100
SLC1A4	90	5	0	0	100
SLC1A5	110	6	0	0	100
SLC23A1	79	12	0	8.34108	91.6589
SLC25A45	74	7	0	0	100
SLC2A4RG	161	8	0	0	100
SLC30A7	77	15	0	0	100
SLC38A1	76	7	0	0	100
SLC38A2	79	7	0	0	100
SLC39A10	242	13	0	0	100
SLC5A3	164	9	0	0	100
SLC7A5	517	21	0	0.872309	99.1277
SLC7A6	207	13	0	0	100
SLC7A6OS	95	12	0	0	100
SLFN5	157	8	0	0	100
SMAD2	211	6	0	3.95379	96.0462
SMCHD1	115	10	0	0	100
SMEK1	70	10	0	0	100
SMOX	80	9	0	0	100
SNHG10	145	7	0	0	100
SNN	67	10	0	3.58452	96.4155
SNORA21	104	7	0	0	100
SNORD68	75	11	0	0	100
SOCS1	179	18	0	0	100
SOX4	164	15	0	0	100
SPG11	77	5	0	0	100
SPG7	170	18	0	0	100
SPN	103	10	0	0	100
SPOCD1	116	8	0	0	100
SPOCK2	69	6	0	0	100
SPSB2	74	6	0	0	100
SPTBN1	179	9	0	0	100
SREBF1	154	7	0	0	100
SRRD	102	8	0	0	100
SRSF2	72	5	0	0	100
SSBP2	239	20	0	0	100
SSBP3	277	9	0	0	100
SSSCA1	88	9	0	0	100
ST3GAL2	74	7	0	0	100
ST7L	85	11	0	3.05817	96.9418
ST8SIA4	204	9	0	0	100
STAG1	76	6	0	0	100
STIM1	127	11	0	0	100
STK17B	152	10	0	0	100
STK4	97	6	0	0	100
STK4-AS1	97	6	0	0	100
STMN1	85	6	0	0	100
STMN3	96	8	0	0	100
STT3B	161	13	0	0	100
STX10	105	8	0	0	100
SUMO1P1	314	17	0	0	100
SUPT16H	68	8	0	0	100
SYNE3	95	7	0	0	100
SYPL1	191	12	0	1.87159	98.1284
TAPBPL	84	5	0	0	100
TAPT1	117	10	0	2.51258	97.4874
TASP1	153	9	0	0	100
TBC1D10C	92	10	0	2.64749	97.3525
TBL1XR1	206	14	0	0	100
TCF12	199	17	0	1.2842	98.7158
TCF7	895	15	0	0	100
TERF2IP	74	8	0	3.55108	96.4489
TFDP2	76	7	0	0	100
TFRC	74	5	0	0	100
TGFBR2	108	11	0	0	100
THEMIS	252	12	0	0	100
TIFA	71	6	0	17.6693	82.3307
TK2	72	9	0	10.8885	89.1115
TLE4	69	8	0	0	100
TMBIM6	168	6	0	0	100
TMC6	73	16	0	0	100
TMC8	73	16	0	0	100
TMED5	82	8	0	0	100
TMEM109	114	12	0	0	100
TMEM187	67	6	0	0	100
TMEM209	82	8	0	0	100
TMSB4X	378	18	0	0	100
TNFAIP3	195	11	0	0	100
TNFAIP8	268	12	0	0	100
TOP2A	81	10	0	0	100
TOX	670	29	0	0	100
TOX2	145	10	0	0	100
TPX2	97	10	0	0	100
TRAF1	118	7	0	0	100
TRAF3IP2	141	9	0	0	100
TRAF3IP2-AS1	103	9	0	0	100
TRIM8	128	8	0	3.14817	96.8518
TRMT2A	91	7	0	0	100
TSC22D1	165	11	0	0	100
TSEN2	87	8	0	0	100
TSHR	580	13	0	9.40786	90.5921
TSHZ1	69	9	0	3.17373	96.8263
TTF2	67	8	0	0	100
TULP4	132	10	0	0	100
TXLNG2P	98	6	0	0	100
TXN	85	9	0	0	100
TXNRD2	90	10	0	0	100
UBASH3A	279	14	0	0	100
UBASH3B	203	10	0	0	100
UBE2B	97	14	0	0	100
UBE2J1	128	9	0	2.76554	97.2345
UBL7	69	6	0	0	100
UCK2	98	6	0	0	100
UMODL1	92	16	0	0	100
UTP3	84	5	0	0	100
VAV3	123	12	0	0	100
VAV3-AS1	123	12	0	0	100
VEGFA	126	12	0	0	100
VIPR2	357	17	0	0	100
VPS37B	135	9	0	0	100
WBP1L	81	7	0	0	100
WDR60	172	13	0	0	100
WDR67	72	7	0	0	100
WIBG	137	5	0	5.30988	94.6901
WNK1	108	7	0	0	100
YWHAG	70	5	0	0	100
YWHAZ	223	15	0	4.87406	95.1259
YY1	322	16	0	4.60964	95.3904
ZADH2	69	9	0	3.17373	96.8263
ZAP70	517	11	0	0	100
ZC3HAV1	105	7	0	3.80822	96.1918
ZCWPW1	76	9	0	3.10147	96.8985
ZEB1	230	16	0	0	100
ZEB1-AS1	230	16	0	0	100
ZFAT-AS1	132	11	0	2.77778	97.2222
ZFP36L1	274	6	0	3.77411	96.2259
ZFP36L2	506	18	0	0	100
ZFPM1	266	26	0	1.1437	98.8563
ZNF107	111	5	0	0	100
ZNF184	148	11	0	0	100
ZNF195	84	5	0	7.32931	92.6707
ZNF280D	78	8	0	0	100
ZNF337	90	9	0	0	100
ZNF429	77	6	0	0	100
ZNF498	94	10	0	9.09471	90.9053
ZNF518A	160	9	0	0	100
ZNF689	75	5	0	0	100
ZNF736	158	9	0	0	100
ZNF778	83	11	0	0	100
ZNRF1	311	10	0	0	100
ZNRF2	247	10	0	0	100
ZPBP2	409	12	0	0	100
BHLHE23	480	25	0.928179	0	99.0718
LOC63930	480	25	0.928179	0	99.0718
PIEZO1	383	16	1.21796	0	98.782
POLM	479	15	1.25679	0	98.7432
CDH4	529	13	1.68112	12.4317	85.8871
C18orf56	180	10	2.52731	2.52731	94.9454
TYMS	180	10	2.52731	2.52731	94.9454
HIST1H1A	94	11	2.71685	9.62441	87.6587
HIST1H3A	94	11	2.71685	9.62441	87.6587
HIST1H4A	94	11	2.71685	9.62441	87.6587
LUC7L2	79	10	2.74138	0	97.2586
EPHB6	129	11	3.58972	0	96.4103
NRARP	318	6	3.67903	0	96.321
TTF1	92	9	5.19088	0	94.8091
TRIB3	147	6	5.2911	0	94.7089
C9orf163	286	8	53.8105	0	46.1895
SEC16A	286	8	53.8105	0	46.1895
MIR4674	502	37	61.665	0	38.335
NOTCH1	502	37	61.665	0	38.335

## Sheet: DMS273
gene_names	PETs	loops	Percent_inter	Percent_intra	Percent_normal
ANGPTL2	640	21	0	0	100
BCOR	671	30	0	0	100
BTG2	537	22	0	0	100
CCNL1	849	32	0	0.764607	99.2354
CSNK1A1	669	22	0	0.798261	99.2017
DACH1	602	49	0	0	100
DDIT4	1192	22	0	0	100
FGGY	722	39	0	0	100
INSM1	1576	39	0	0	100
IP6K3	744	30	0	0	100
JARID2	493	31	0	0	100
KIAA0182	681	43	0	0	100
LOC730227	537	22	0	0	100
MCC	528	20	0	0	100
MINA	563	17	0	3.94295	96.0571
MTSS1L	847	17	0	0	100
NFE2L2	559	28	0	0.639623	99.3604
NRCAM	605	24	0	0.740781	99.2592
PPP1R17	605	47	0	1.42527	98.5747
PREX1	478	19	0	0	100
PRKCE	627	22	0	0	100
PTX3	503	19	0	3.79334	96.2067
SALL1	689	38	0	3.3557	96.6443
SETBP1	480	18	0	1.03695	98.963
SH2D6	729	21	0	0	100
SLC35G2	551	23	0	7.67869	92.3213
SOX4	489	44	0	2.40469	97.5953
UNC5B	638	16	0	0	100
ZAK	660	16	0	0	100
ZEB1	538	30	0	0	100
ZEB1-AS1	538	30	0	0	100
ZNF608	940	68	0.239058	0	99.7609
JUN	588	49	0.459289	0.459289	99.0814
LOC100131060	588	49	0.459289	0.459289	99.0814
ZBTB20	486	35	0.520129	0	99.4799
LOC729852	568	33	0.53886	0	99.4611
SEC61A1	487	40	0.571887	0	99.4281
EBF1	638	29	0.604297	0	99.3957
REV3L	552	29	0.618152	0	99.3818
TRAF3IP2-AS1	552	29	0.618152	0	99.3818
GLCCI1	766	32	0.669382	0	99.3306
HIVEP2	514	26	0.724063	0.724063	98.5519
PDE4D	531	25	0.724884	0	99.2751
NAPA	1151	22	0.737027	0	99.263
VEGFA	643	23	0.766915	0	99.2331
LOC100506190	1401	30	0.846085	0	99.1539
CDK6	688	21	0.896273	3.39291	95.7108
RAB26	506	20	0.920961	0	99.079
SNORD60	506	20	0.920961	0	99.079
TRAF7	506	20	0.920961	0	99.079
GTF2A1	632	29	0.932068	2.25385	96.8141
PPM1L	668	25	0.938383	2.42568	96.6359
KIAA1324L	533	20	0.948584	1.79547	97.2559
JMY	478	24	0.968799	0	99.0312
COBLL1	809	25	0.992501	0	99.0075
SCHIP1	1086	17	1.02705	1.02705	97.9459
RTN4	742	24	1.04871	0	98.9513
ETV5	522	17	1.08635	0	98.9137
CXXC5	760	23	1.09191	0	98.9081
HPCAL1	499	17	1.20193	3.92054	94.8775
NCOR2	967	37	1.59348	0	98.4065
ZNF184	620	42	1.59449	0	98.4055
DNAJB9	507	49	1.64551	16.0303	82.3242
THAP5	507	49	1.64551	16.0303	82.3242
MAML3	1165	32	1.7493	1.8998	96.3509
TRIO	1013	33	1.78338	5.51926	92.6974
NHLH2	794	36	1.95019	0.487548	97.5623
LOC100129726	483	36	1.99526	0.52707	97.4777
ZFP36L2	483	36	1.99526	0.52707	97.4777
RPA3	1312	33	2.17051	0.497218	97.3323
CBX3	569	28	2.20009	0.67449	97.1254
HNRNPA2B1	569	28	2.20009	0.67449	97.1254
LOC100506810	1085	33	2.30799	0.510197	97.1818
DARS	578	27	2.33877	2.53998	95.1212
HOXA-AS4	883	63	2.49414	7.34627	90.1596
HOXA10	883	63	2.49414	7.34627	90.1596
HOXA9	883	63	2.49414	7.34627	90.1596
MIR196B	883	63	2.49414	7.34627	90.1596
LOC100216545	1346	49	2.64032	3.72236	93.6373
MLL5	1346	49	2.64032	3.72236	93.6373
LOC282997	588	24	2.70422	0	97.2958
PDCD4	588	24	2.70422	0	97.2958
TTC30B	808	26	2.75117	1.12174	96.1271
ZMPSTE24	507	57	2.75987	2.32513	94.915
MFSD2A	770	73	2.79932	6.49063	90.7101
ZNRF2	712	40	2.8307	0.568084	96.6012
SMAP2	529	53	2.83563	3.98248	93.1819
LOC728463	848	41	2.88643	2.7717	94.3419
TGFB2	848	41	2.88643	2.7717	94.3419
LOC284648	1608	39	2.89602	0	97.104
LOC400604	617	23	3.01357	2.77484	94.2116
TOB1	617	23	3.01357	2.77484	94.2116
GADD45A	726	20	3.07708	0.943352	95.9796
COL19A1	573	29	3.15261	2.6248	94.2226
IRF2BPL	1123	35	3.17954	0.791941	96.0285
GSK3B	1016	37	3.26145	3.14724	93.5913
GARS	598	57	3.31463	0	96.6854
KLF7	666	22	3.40838	1.07522	95.5164
BMP8B	584	63	3.42991	3.17778	93.3923
VPS72	1073	49	3.46832	62.2452	34.2865
CERKL	545	19	3.51294	0	96.4871
RGS16	560	20	3.53038	0	96.4696
KCNJ3	2832	53	3.68533	6.10362	90.211
NFIB	624	34	3.93358	0.545836	95.5206
LURAP1L	2603	38	3.93918	8.30069	87.7601
NHLH1	1258	24	3.97184	24.5727	71.4555
ZNF238	853	32	3.99567	0	96.0043
HNRNPA3	536	31	4.33154	0.618425	95.05
MIR4444-1	536	31	4.33154	0.618425	95.05
PSMD4	1273	40	4.40805	53.9805	41.6115
CAP1	1732	106	4.72227	5.67401	89.6037
TRIT1	543	28	4.94664	2.50186	92.5515
MIRLET7BHG	1392	38	5.03856	0.549466	94.412
CDC42SE1	994	66	5.12734	62.9896	31.8831
MLLT11	994	66	5.12734	62.9896	31.8831
SEMA6C	690	47	5.13089	55.3217	39.5474
SMYD3	559	25	5.25775	0	94.7422
IRF2BP2	3286	52	5.58418	4.05789	90.3579
C22orf26	1329	34	5.72482	0.624304	93.6509
LOC150381	1329	34	5.72482	0.624304	93.6509
PABPC4	896	86	5.8456	3.70038	90.454
POU3F1	1291	67	5.91356	36.5951	57.4913
TNRC18	922	40	5.95943	23.1354	70.9052
LOC100506421	767	51	5.99323	13.0596	80.9472
POU3F3	767	51	5.99323	13.0596	80.9472
FAM63A	1125	79	6.26928	61.0108	32.7199
PRUNE	1125	79	6.26928	61.0108	32.7199
RLF	1465	98	6.72097	4.6566	88.6224
MYCL1	4277	114	6.74065	3.5626	89.6967
PIP5K1A	3412	88	7.20108	65.0753	27.7236
RFX5	1142	76	7.23244	69.9399	22.8277
ZNF643	1402	111	7.31641	8.95708	83.7265
CERS2	973	67	7.32933	54.6751	37.9956
LOC100130557	2192	107	7.64374	8.90018	83.4561
NFYC	2192	107	7.64374	8.90018	83.4561
MYCBP	519	60	7.7356	17.3944	74.87
CITED4	871	42	8.04194	8.18467	83.7734
CDKN2C	796	19	8.41766	0	91.5823
PPIEL	796	82	8.48063	4.65932	86.8601
TARS2	1253	70	9.07371	63.5207	27.4056
LYSMD1	1429	82	9.69476	63.1696	27.1356
SCNM1	1429	82	9.69476	63.1696	27.1356
UTP11L	3722	160	9.78053	44.9556	45.2639
MIR1244-1	940	18	9.85805	6.72917	83.4128
MIR1244-2	940	18	9.85805	6.72917	83.4128
MIR1244-3	940	18	9.85805	6.72917	83.4128
PTMA	940	18	9.85805	6.72917	83.4128
GABPB2	1957	127	9.94358	70.0235	20.0329
PSMB4	1749	105	10.1336	69.7713	20.0951
ARNT	1387	97	10.1352	62.1147	27.7501
ADAMTSL4	684	32	10.2977	47.1716	42.5306
MIR4257	684	32	10.2977	47.1716	42.5306
CTPS1	4092	127	10.3875	13.8755	75.737
ZNF687	1380	63	10.4278	63.009	26.5632
MYC	43322	214	11.0076	82.431	6.56138
LINC00568	2458	97	11.3906	65.0205	23.5889
SCMH1	2221	87	12.1165	23.191	64.6925
NDUFS5	2551	155	12.4901	18.2694	69.2405
GOLPH3L	823	57	13.66	52.2965	34.0435
ENSA	4399	137	15.0656	64.4837	20.4507
AKIRIN1	825	74	15.5759	13.3508	71.0734
MCL1	8435	106	16.0988	60.4145	23.4867

## Sheet: DOHH2
gene_names	PETs	loops	Percent_inter	Percent_intra	Percent_normal
ABLIM2	401	25	0	3.2457	96.7543
ABR	276	12	0	0	100
ACSF3	1057	28	0	0	100
ACTB	195	11	0	7.62806	92.3719
ACTRT3	228	19	0	1.11434	98.8857
ACY3	272	13	0	0	100
ACYP2	311	15	0	0	100
ADAM19	473	12	0	5.95684	94.0432
ADO	300	19	0	0	100
ADORA3	212	11	0	0	100
ADRBK1	228	17	0	0	100
ADSL	255	15	0	0	100
AIM1	371	20	0	3.53671	96.4633
AIP	357	13	0	0	100
AKAP13	322	15	0	1.34286	98.6571
AKAP2	298	11	0	1.89519	98.1048
AKIRIN2	425	26	0	0	100
AKNA	547	13	0	0	100
ALG12	261	18	0	0	100
ALOX5	909	21	0	16.1161	83.8839
ALOX5AP	271	26	0	0	100
AMN1	321	22	0	0	100
AMZ2	407	19	0	6.43876	93.5612
AMZ2P1	1841	39	0	3.95801	96.042
ANGPTL6	250	16	0	0	100
ANK3	258	16	0	0	100
ANKRD13A	353	15	0	1.32188	98.6781
ANP32A	220	16	0	19.1577	80.8423
APBB1IP	536	17	0	1.08179	98.9182
APOL6	359	25	0	0	100
ARF6	521	16	0	0	100
ARHGAP25	258	14	0	0	100
ARHGDIB	258	16	0	1.30449	98.6955
ARHGEF1	456	19	0	0	100
ARHGEF2	218	11	0	0	100
ARID1B	446	25	0	0	100
ARID2	214	23	0	6.09848	93.9015
ARID5B	803	43	0	0	100
ARSG	1065	41	0	2.98164	97.0184
ATF7IP	226	18	0	0	100
ATG16L2	254	15	0	0	100
ATM	233	12	0	13.3029	86.6971
ATP2A3	210	28	0	0.954492	99.0455
ATP6V1G3	265	17	0	0	100
BACH2	1772	28	0	11.6633	88.3367
BBC3	200	13	0	0	100
BCAT1	344	19	0	1.03572	98.9643
BCL11A	690	36	0	1.5889	98.4111
BCL6	2864	93	0	0	100
BCL7A	734	15	0	0	100
BCOR	227	12	0	1.81209	98.1879
BCR	224	15	0	0	100
BICD1	273	20	0	0	100
BLK	258	14	0	0	100
BLNK	774	20	0	1.08586	98.9141
BMP3	189	15	0	0	100
BMP7	866	23	0	4.86622	95.1338
BPTF	367	20	0	6.46616	93.5338
BRD2	218	25	0	0	100
BRWD1-AS1	340	11	0	0	100
BRWD1-IT2	340	11	0	0	100
BTBD19	253	11	0	0	100
BTG1	525	20	0	0	100
BTG2	694	16	0	0	100
BUB1B	317	13	0	0	100
C12orf52	392	16	0	0	100
C16orf72	191	11	0	13.6689	86.3311
C17orf62	391	24	0	0.794934	99.2051
C18orf1	422	19	0	11.1774	88.8226
C19orf42	211	15	0	1.4489	98.5511
C1orf200	243	13	0	0	100
C20orf72	188	11	0	7.1074	92.8926
C22orf46	208	11	0	0	100
C2CD2	343	20	0	0	100
C3orf75	203	11	0	0	100
C4orf52	253	12	0	0	100
C7orf23	206	20	0	1.35588	98.6441
C8orf69	1589	42	0	2.44362	97.5564
C9orf171	256	11	0	0	100
CADPS	596	20	0	0.897432	99.1026
CAMK2D	617	11	0	0	100
CAP1	446	17	0	1.11426	98.8857
CBFA2T3	1166	30	0	2.06208	97.9379
CBLB	190	13	0	1.72002	98.28
CBX3	248	21	0	3.32197	96.678
CCDC106	235	17	0	0	100
CCDC115	840	12	0	11.8492	88.1508
CCDC42B	227	13	0	0	100
CCDC74A	283	14	0	1.47761	98.5224
CCDC88C	255	11	0	0	100
CCND3	200	12	0	0	100
CCNG2	387	16	0	20.6526	79.3474
CCNL1	345	13	0	1.94244	98.0576
CCR6	279	11	0	6.62771	93.3723
CD180	604	15	0	9.13046	90.8695
CD27	254	11	0	1.94951	98.0505
CD2AP	195	12	0	0	100
CD37	206	12	0	0	100
CD38	428	16	0	4.06232	95.9377
CD52	570	14	0	0	100
CD53	280	22	0	0.921632	99.0784
CD5L	326	12	0	2.13584	97.8642
CD70	341	14	0	0	100
CD79A	522	19	0	3.26465	96.7354
CD84	244	15	0	0	100
CDCA7	318	11	0	0	100
CDK14	778	22	0	19.0215	80.9785
CDK2AP2	255	19	0	3.67992	96.3201
CDK6	255	14	0	1.50534	98.4947
CDT1	370	25	0	0	100
CDV3	439	11	0	0	100
CENPM	260	20	0	3.47053	96.5295
CEPT1	278	11	0	0	100
CHD2	381	19	0	29.2335	70.7665
CHERP	256	15	0	0	100
CIC	237	14	0	0	100
CIITA	408	18	0	0	100
CKS2	194	30	0	7.43438	92.5656
CLEC2D	330	18	0	3.7299	96.2701
CLPTM1L	253	18	0	0	100
CN5H6.4	264	28	0	0	100
CNOT2	455	20	0	0	100
CNR1	1594	44	0	3.54673	96.4533
COX19	284	17	0	0	100
CPM	401	19	0	1.2707	98.7293
CRAMP1L	195	11	0	0	100
CRELD2	261	18	0	0	100
CSK	831	17	0	6.84919	93.1508
CSNK1A1	220	11	0	2.0012	97.9988
CUX1	632	20	0	0	100
CXCR4	789	18	0	0	100
CXCR5	536	17	0	1.08179	98.9182
CXXC5	212	12	0	0	100
CYFIP2	325	31	0	9.14969	90.8503
CYTIP	322	19	0	49.5209	50.4791
DAD1	188	21	0	0	100
DANCR	325	16	0	0	100
DARS	487	21	0	0	100
DBNL	189	16	0	1.38217	98.6178
DCK	197	14	0	10.2686	89.7314
DDIT4	479	13	0	0	100
DDX54	392	16	0	0	100
DDX6	214	11	0	0	100
DENND3	222	12	0	0	100
DENND4A	358	21	0	0	100
DERL3	613	15	0	0	100
DGKD	630	20	0	0	100
DIS3L	251	17	0	0	100
DMXL1	243	13	0	6.47657	93.5234
DNAJC8	293	12	0	1.73099	98.269
DRAM2	278	11	0	0	100
DYNC1H1	274	25	0	0	100
E2F2	638	20	0	0.888001	99.112
EAF2	319	15	0	0	100
EBF1	538	35	0	0	100
EDEM1	536	17	0	15.8832	84.1168
EEPD1	298	12	0	1.72588	98.2741
EGR2	225	16	0	1.33751	98.6625
EHBP1L1	223	18	0	0	100
EHD1	480	12	0	0	100
EIF4H	203	13	0	0	100
ELK4	245	15	0	0	100
ELP3	246	17	0	0	100
EML6	245	17	0	0	100
EMP3	304	12	0	0	100
ENO1	279	29	0	0	100
ENO1-AS1	279	29	0	0	100
EPM2AIP1	250	11	0	2.45624	97.5438
ERF	202	14	0	0	100
EZR	365	15	0	0	100
F2RL3	454	28	0	0	100
FADS2	438	11	0	2.23176	97.7682
FAM100B	376	21	0	0	100
FAM102A	404	13	0	0	100
FAM111B	333	30	0	0	100
FAM120A	267	21	0	0	100
FAM120AOS	267	21	0	0	100
FAM167A	661	14	0	0	100
FAM167B	472	15	0	0	100
FAM214A	292	13	0	0	100
FAM3C	235	12	0	1.80063	98.1994
FAM53B	206	12	0	0	100
FAM65B	426	13	0	0	100
FAM78A	428	13	0	0	100
FAM89B	223	18	0	0	100
FBXO16	507	34	0	0	100
FCHO1	212	16	0	0	100
FCHSD2	1346	17	0	0	100
FCRL1	228	11	0	0	100
FCRL2	315	13	0	0	100
FKBP5	224	14	0	0	100
FLJ16341	612	19	0	0.942923	99.0571
FLJ21408	230	11	0	0	100
FLJ22447	222	13	0	0	100
FLJ43663	724	18	0	3.56743	96.4326
FOXO1	706	28	0	0	100
FOXP1	1004	29	0	4.11354	95.8865
FRY	295	11	0	1.89854	98.1015
FTSJ2	188	25	0	0	100
FUT8	305	12	0	0	100
FZD3	439	23	0	0	100
GADD45B	309	15	0	0	100
GDI2	261	16	0	1.30178	98.6982
GGA1	270	12	0	0	100
GIT2	353	15	0	1.32188	98.6781
GLCCI1	428	24	0	0	100
GM2A	207	11	0	2.02398	97.976
GNA13	443	18	0	1.05056	98.9494
GNAZ	195	25	0	0	100
GNG7	646	28	0	0	100
GNGT2	257	11	0	0	100
GPER	188	13	0	0	100
GPR108	201	15	0	0	100
GPR146	345	16	0	0	100
GPR68	220	12	0	0	100
GRHPR	504	26	0	0	100
GRIP1	213	15	0	0	100
GSK3A	279	18	0	1.13675	98.8633
GTDC1	206	26	0	0.820296	99.1797
GTSE1	264	28	0	0	100
GYPC	195	12	0	12.2925	87.7075
HAUS8	197	18	0	0	100
HDAC7	450	13	0	0	100
HDAC9	658	18	0	15.1396	84.8604
HDDC3	195	18	0	4.09772	95.9023
HERPUD1	192	11	0	0	100
HIST1H2AG	303	28	0	7.99288	92.0071
HIST1H2AM	232	26	0	1.01101	98.989
HIST1H2BJ	303	28	0	7.99288	92.0071
HIST1H2BO	221	24	0	1.10794	98.8921
HIST1H3J	232	26	0	1.01101	98.989
HIST1H4I	303	28	0	7.99288	92.0071
HIVEP2	524	15	0	5.77428	94.2257
HLA-DMB	198	22	0	0	100
HLA-DOB	228	22	0	0	100
HLA-DPA1	260	13	0	0	100
HLA-DPB1	260	13	0	0	100
HMGB1	447	26	0	0	100
HNRNPA2B1	248	21	0	3.32197	96.678
HPS4	266	12	0	6.05423	93.9458
HRK	250	16	0	1.31194	98.6881
HS2ST1	378	16	0	0	100
HSPA4	340	14	0	5.28855	94.7114
HTATSF1P2	222	28	0	0	100
ICOSLG	2126	29	0	3.20461	96.7954
ID2	470	49	0	0	100
IDI1	340	37	0	5.09605	94.904
IER2	328	17	0	4.30209	95.6979
IFI16	208	13	0	2.1261	97.8739
IFNAR1	311	16	0	0	100
IFNAR2	381	16	0	0	100
IFNGR2	320	16	0	0	100
IFT140	195	11	0	0	100
IGF2BP3	369	27	0	13.6041	86.3959
IKZF3	578	21	0	0	100
IL10RB	265	15	0	0	100
IL16	261	15	0	4.73885	95.2611
IL28RA	539	27	0	0	100
IL4R	417	14	0	1.38304	98.617
IMP4	840	12	0	11.8492	88.1508
INSIG1	263	16	0	1.3	98.7
INTS1	270	30	0	0	100
IQCB1	319	15	0	0	100
IQCD	407	12	0	0	100
IRF2	311	13	0	0	100
IRF8	483	21	0	0	100
ITGB1	374	17	0	2.38222	97.6178
ITPKB	313	21	0	0	100
IZUMO4	258	11	0	0	100
JMJD1C	221	27	0	5.30804	94.692
JSRP1	189	20	0	0	100
JUND	231	14	0	0	100
KANK2	306	11	0	0	100
KATNAL1	305	21	0	0	100
KCNJ1	485	25	0	0	100
KCNK12	247	16	0	0	100
KCNN3	258	16	0	9.12722	90.8728
KCNN4	220	14	0	1.54653	98.4535
KCTD7	217	13	0	0	100
KDM4C	232	12	0	1.80486	98.1951
KDM6B	230	14	0	0	100
KDM8	277	22	0	0	100
KIAA0040	474	16	0	1.17597	98.824
KIAA0226L	790	15	0	1.16312	98.8369
KIAA0247	276	15	0	0	100
KIAA0922	318	12	0	0	100
KIAA1609	384	17	0	1.14221	98.8578
KIAA1908	203	19	0	0	100
KLF10	380	21	0	0	100
KLF13	619	19	0	1.18512	98.8149
KLHDC4	497	13	0	0	100
KLHL6	489	21	0	0	100
KLLN	502	15	0	0	100
LAPTM5	637	44	0	31.7674	68.2326
LAT2	883	18	0	0	100
LCK	472	15	0	0	100
LIMK1	230	13	0	0	100
LINC00167	328	19	0	0	100
LINC00338	206	18	0	0	100
LINC00598	1084	34	0	0.474307	99.5257
LITAF	299	23	0	0	100
LMNB1	208	16	0	11.8406	88.1594
LNPEP	251	11	0	6.74928	93.2507
LOC100128164	1180	23	0	2.55527	97.4447
LOC100129726	626	19	0	9.63042	90.3696
LOC100131089	390	13	0	0	100
LOC100131234	677	29	0	0.5988	99.4012
LOC100132078	847	23	0	2.85765	97.1424
LOC100216545	750	24	0	0.716791	99.2832
LOC100288432	265	15	0	0	100
LOC100505622	863	17	0	0	100
LOC100506233	394	12	0	1.64575	98.3542
LOC100506710	1213	48	0	0	100
LOC100507217	350	14	0	9.31786	90.6821
LOC145783	204	18	0	0	100
LOC254100	223	18	0	0	100
LOC256021	525	20	0	0	100
LOC338799	385	25	0	0	100
LOC374443	516	24	0	7.39604	92.604
LOC400027	214	23	0	6.09848	93.9015
LOC400958	406	21	0	0	100
LOC401093	442	16	0	4.66339	95.3366
LOC645431	305	12	0	0	100
LOC729852	190	20	0	0	100
LOC730091	246	19	0	0	100
LOC730227	694	16	0	0	100
LPAR5	290	15	0	4.6527	95.3473
LPIN1	428	28	0	19.2286	80.7714
LPP	802	42	0	0	100
LPP-AS2	211	22	0	0	100
LPXN	232	24	0	0.871401	99.1286
LRIG1	514	29	0	34.0963	65.9037
LRMP	1138	13	0	1.28476	98.7152
LRRFIP1	484	21	0	8.6727	91.3273
LRRK1	352	12	0	12.4421	87.5579
LSM4	201	13	0	0	100
LTBP1	254	14	0	0	100
LY86	202	23	0	5.89355	94.1064
MAB21L1	214	16	0	8.69719	91.3028
MAFK	291	16	0	0	100
MAG	501	13	0	1.45269	98.5473
MALAT1	540	16	0	0	100
MAML3	362	17	0	4.5108	95.4892
MBD2	246	17	0	18.4439	81.5561
MBLAC1	247	14	0	0	100
MBNL1	442	16	0	4.66339	95.3366
MC1R	318	11	0	1.87399	98.126
MCFD2	210	13	0	1.6878	98.3122
MDM4	280	16	0	0	100
MDS2	324	14	0	0	100
MEF2A	429	21	0	1.13233	98.8677
MEF2B	358	17	0	0	100
MEF2D	1393	16	0	1.26105	98.7389
MEPCE	291	18	0	1.1283	98.8717
METAP2	465	18	0	0	100
METTL20	204	19	0	0	100
MGAT3	670	26	0	2.24612	97.7539
MGC23284	277	24	0	0	100
MGC39372	347	11	0	0	100
MICA	205	13	0	0	100
MIOS	231	27	0	0.772248	99.2278
MIR1244-1	1025	20	0	0	100
MIR1244-2	1025	20	0	0	100
MIR1244-3	1025	20	0	0	100
MIR1284	284	14	0	0	100
MIR26B	278	12	0	0	100
MIR3150A	1126	43	0	1.3341	98.6659
MIR3150B	1126	43	0	1.3341	98.6659
MIR3175	381	19	0	29.2335	70.7665
MIR3188	231	14	0	0	100
MIR3190	200	13	0	0	100
MIR3191	200	13	0	0	100
MIR339	1717	46	0	4.52467	95.4753
MIR4285	950	31	0	0.669858	99.3301
MIR4323	863	17	0	0	100
MIR4325	1239	27	0	10.9076	89.0924
MIR4437	453	23	0	11.0065	88.9935
MIR4449	325	16	0	0	100
MIR4464	1446	24	0	8.49281	91.5072
MIR4466	446	25	0	0	100
MIR4505	636	12	0	1.52471	98.4753
MIR4513	831	17	0	6.84919	93.1508
MIR4526	422	19	0	11.1774	88.8226
MIR4645	610	20	0	3.01522	96.9848
MIR4708	367	12	0	1.66539	98.3346
MIR548AV	1140	25	0	0	100
MIR548H4	220	16	0	19.1577	80.8423
MIR612	301	12	0	0	100
MKLN1	724	18	0	3.56743	96.4326
MLH1	250	11	0	2.45624	97.5438
MLL5	750	24	0	0.716791	99.2832
MME	256	13	0	2.36979	97.6302
MND1	1165	24	0	2.25662	97.7434
MOB3A	258	11	0	0	100
MRPL52	288	23	0	0	100
MS4A1	562	19	0	0	100
MSI2	196	16	0	0	100
MVD	277	24	0	0	100
MYB	204	15	0	1.45811	98.5419
MYBL1	203	15	0	9.44285	90.5571
MYCBP2	194	12	0	0	100
MYL12A	322	15	0	0	100
MYNN	228	19	0	1.11434	98.8857
MYO9B	197	18	0	0	100
NADK	595	19	0	6.81757	93.1824
NBEA	214	16	0	8.69719	91.3028
NCF4	326	21	0	0	100
NCOA3	388	16	0	1.77192	98.2281
NDUFA4L2	479	13	0	1.46318	98.5368
NEAT1	838	18	0	0	100
NFATC1	370	12	0	0	100
NFKBIZ	202	11	0	0	100
NHP2L1	208	11	0	0	100
NIN	278	11	0	0	100
NINJ1	354	18	0	0	100
NLRC3	410	12	0	0	100
NPAT	233	12	0	13.3029	86.6971
NR3C1	461	19	0	0.986344	99.0137
NSMAF	208	21	0	3.43115	96.5688
NSMCE1	230	11	0	0	100
NTN3	193	12	0	1.86788	98.1321
NUBP1	218	17	0	0	100
NUDT1	188	25	0	0	100
NUGGC	489	24	0	0	100
OAZ1	332	27	0	0	100
ODF3B	221	15	0	4.88206	95.1179
ORAI1	198	16	0	0	100
ORAI2	215	17	0	1.84647	98.1535
OSBPL10	279	14	0	0	100
OSBPL3	231	12	0	0	100
OSTCP1	249	11	0	0	100
P2RY12	296	13	0	0	100
PAG1	933	20	0	2.83151	97.1685
PARP1	567	31	0	0	100
PARP8	235	13	0	0	100
PCBP1	547	12	0	1.56082	98.4392
PCBP1-AS1	547	12	0	1.56082	98.4392
PDE4A	253	27	0	0	100
PDE6D	257	11	0	1.94541	98.0546
PELI1	490	21	0	0	100
PFKL	392	11	0	0	100
PIK3AP1	853	18	0	0.948981	99.051
PIK3CD	243	13	0	0	100
PIK3CG	432	27	0	2.50771	97.4923
PIM3	310	17	0	0	100
PITPNM1	255	19	0	3.67992	96.3201
PLCG2	236	14	0	0	100
PLCL2	227	13	0	0	100
PLDN	318	13	0	0	100
PLEK	306	26	0	0	100
PLEKHA2	384	15	0	1.30325	98.6967
PLEKHG1	422	18	0	0	100
PMEPA1	235	13	0	0	100
PMVK	188	17	0	0	100
PNOC	207	20	0	0	100
POLD4	341	15	0	0	100
POU2AF1	642	19	0	10.5032	89.4968
POU2F2	863	17	0	0	100
PPAN	250	16	0	0	100
PPAN-P2RY11	250	16	0	0	100
PPM1A	222	14	0	0	100
PPP1CA	596	20	0	3.85935	96.1406
PPP2R5C	421	16	0	0	100
PPP6R2	217	14	0	0	100
PRDM10	494	23	0	0.799454	99.2005
PRDM15	1713	30	0	10.1783	89.8217
PRDM2	857	17	0	4.16387	95.8361
PRKAR2B	248	14	0	1.51293	98.4871
PRKCD	487	14	0	1.34856	98.6514
PSMG3	203	19	0	0	100
PTEN	502	15	0	0	100
PTMA	1025	20	0	0	100
PTPN18	698	13	0	4.74519	95.2548
PTPRC	1011	22	0	0.750783	99.2492
PXK	308	15	0	5.59801	94.402
QRSL1	584	11	0	1.6968	98.3032
QSOX2	1212	29	0	15.2097	84.7903
RAB30	394	12	0	1.64575	98.3542
RAC2	395	20	0	0	100
RALGPS2	423	13	0	1.49305	98.5069
RAPGEF1	214	11	0	0	100
RAPGEF5	1306	20	0	0.79972	99.2003
RASGRP3	556	16	0	3.89842	96.1016
RASSF6	753	13	0	11.9895	88.0105
RBFOX2	197	14	0	0	100
RBM38	1197	24	0	2.24814	97.7519
RCSD1	773	24	0	0.713544	99.2865
REL	612	19	0	0.942923	99.0571
RFC2	346	23	0	0	100
RFTN1	1703	34	0	5.91154	94.0885
RGS9	199	14	0	0	100
RHBDD1	281	20	0	10.5613	89.4387
RHOH	1077	22	0	25.8301	74.1699
RMI2	230	13	0	0	100
RNASEH2B	267	12	0	0	100
RNASEH2B-AS1	267	12	0	0	100
RNF135	196	17	0	0	100
RPAP3	213	16	0	0	100
RPS6KA1	200	17	0	1.28298	98.717
RPS6KA2-IT1	582	26	0	7.0336	92.9664
RRM2B	387	16	0	0	100
RSRC1	213	16	0	0	100
RTN4IP1	584	11	0	1.6968	98.3032
RUFY3	206	13	0	2.12996	97.87
SASH3	220	19	0	7.14766	92.8523
SBF1	212	17	0	0	100
SC5DL	371	28	0	0	100
SCAF4	239	11	0	13.158	86.842
SCARNA16	206	18	0	0	100
SEC14L1	358	23	0	0	100
SEC62	1180	23	0	2.55527	97.4447
SEL1L3	1012	24	0	7.43494	92.5651
SELO	534	28	0	2.4895	97.5105
SELPLG	649	16	0	18.1221	81.8779
SEP15	378	16	0	0	100
SERHL2	673	13	0	1.38738	98.6126
SERPINA9	415	18	0	7.39978	92.6002
SERPINB9	236	14	0	0	100
SERTAD2	401	22	0	0	100
SETD1B	385	25	0	0	100
SFN	195	15	0	0	100
SGTA	345	27	0	0	100
SH2B2	884	27	0	0.780289	99.2197
SH3TC1	508	28	0	1.35455	98.6454
SHOX2	213	16	0	0	100
SLAMF6	559	16	0	0	100
SLC15A4	487	11	0	6.54573	93.4543
SLC16A6	346	20	0	1.23503	98.765
SLC1A4	444	25	0	0	100
SLC25A45	250	15	0	0	100
SLC2A5	760	32	0	0	100
SLC39A10	370	19	0	0	100
SLC43A2	507	20	0	0.920669	99.0793
SLC7A5	499	13	0	0	100
SLC7A6	231	14	0	0	100
SLC7A7	826	59	0	0	100
SLX4	548	19	0	0	100
SMAD3	270	17	0	0	100
SNN	230	21	0	0	100
SNORA26	325	16	0	0	100
SNORA37	246	17	0	18.4439	81.5561
SNX5	188	11	0	7.1074	92.8926
SOCS1	188	14	0	0	100
SORL1	2563	37	0	9.35417	90.6458
SPO11	729	22	0	0.787891	99.2121
SREBF1	307	12	0	0	100
SREBF2	293	16	0	0	100
SRP14	390	13	0	0	100
SRRD	266	12	0	6.05423	93.9458
SSBP4	279	21	0	0	100
SSSCA1	223	18	0	0	100
ST6GAL1	455	28	0	0	100
ST8SIA4	422	11	0	0	100
STIM2	798	23	0	4.7081	95.2919
STK17B	626	20	0	3.00332	96.9967
STK4	217	19	0	1.12463	98.8754
STK4-AS1	217	19	0	1.12463	98.8754
STRBP	246	13	0	0	100
STX10	328	17	0	4.30209	95.6979
SUMO1P1	654	26	0	2.44418	97.5558
SUSD3	526	26	0	2.52818	97.4718
SWAP70	364	13	0	0	100
SYPL1	1498	35	0	0.440088	99.5599
SYVN1	228	22	0	0	100
TAGAP	611	18	0	0	100
TANK	507	15	0	0	100
TBC1D10C	596	20	0	3.85935	96.1406
TBC1D24	193	12	0	1.86788	98.1321
TCF12	204	18	0	0	100
TCF3	460	21	0	0	100
TCF4	640	18	0	3.35484	96.6452
TCTEX1D4	253	11	0	0	100
TERC	194	18	0	1.21545	98.7845
TERT	403	13	0	0	100
TGFBR2	399	17	0	8.44877	91.5512
THOP1	345	27	0	0	100
TIFA	518	24	0	2.75836	97.2416
TLR10	537	12	0	0	100
TLR6	243	11	0	0	100
TMC6	301	20	0	0	100
TMC8	301	20	0	0	100
TMEM19	208	15	0	15.41	84.59
TMEM38A	211	15	0	1.4489	98.5511
TMSB4X	262	13	0	0	100
TNFSF9	412	18	0	0	100
TNRC6B	293	19	0	0	100
TOP1	190	16	0	4.67867	95.3213
TOP3B	236	17	0	0	100
TOR4A	314	13	0	0	100
TOX	297	22	0	0	100
TPCN1	407	12	0	0	100
TPD52	489	20	0	1.503	98.497
TRIB1	376	14	0	0	100
TRIB2	206	17	0	0	100
TRIM8	323	14	0	10.5602	89.4398
TRIP10	201	15	0	0	100
TSC1	311	21	0	1.19587	98.8041
TTC7A	210	13	0	1.6878	98.3122
TTC9	742	12	0	2.16795	97.8321
TYMP	302	24	0	2.78285	97.2171
UBASH3B	400	18	0	1.06842	98.9316
UBE2I	194	13	0	0	100
UBXN11	570	14	0	0	100
UHRF2	265	16	0	1.29823	98.7018
UMODL1	312	22	0	3.03546	96.9645
UNC45A	195	18	0	4.09772	95.9023
USP53	376	16	0	1.53743	98.4626
USP6NL	352	13	0	1.53955	98.4605
USPL1	328	26	0	0	100
UTP3	346	12	0	2.11425	97.8858
VPREB1	217	24	0	0	100
VPREB3	526	23	0	0	100
WDR66	240	12	0	0	100
WDR81	417	15	0	0	100
WEE1	464	18	0	1.04266	98.9573
WNK1	287	16	0	0	100
YWHAZ	365	18	0	1.08498	98.915
ZBTB5	245	20	0	0	100
ZC3H12D	363	18	0	7.81692	92.1831
ZC3H3	208	18	0	1.19949	98.8005
ZC3H7A	200	14	0	0	100
ZCCHC7	500	23	0	0	100
ZCWPW1	291	18	0	1.1283	98.8717
ZEB2	194	21	0	0	100
ZFP36L1	1039	34	0	0.477198	99.5228
ZFP36L2	626	19	0	9.63042	90.3696
ZFP91	232	24	0	0.871401	99.1286
ZFP91-CNTF	232	24	0	0.871401	99.1286
ZMYND8	513	22	0	1.21513	98.7849
ZNF217	190	15	0	0	100
ZNF318	582	13	0	1.41877	98.5812
ZNF518A	228	18	0	8.18467	91.8153
ZNF580	196	12	0	0	100
ZNF581	196	12	0	0	100
ZNF608	1190	48	0	0.329103	99.6709
ZNF70	526	23	0	0	100
ZNF827	231	19	0	7.08519	92.9148
ZNF860	279	14	0	0	100
ZNRF2	632	22	0	5.92692	94.0731
ZPBP2	629	26	0	0	100
ADORA2A	595	45	0.460666	33.9608	65.5785
PAX5	2989	31	0.469057	0.469057	99.0619
MIR567	1270	39	0.477791	25.5094	74.0128
UBE2J1	894	44	0.481662	0.481662	99.0367
BZRAP1	758	40	0.493829	22.86	76.6461
BZRAP1-AS1	758	40	0.493829	22.86	76.6461
MIR142	758	40	0.493829	22.86	76.6461
MIR4736	758	40	0.493829	22.86	76.6461
MFNG	783	37	0.509659	10.3204	89.17
IKZF1	1224	37	0.543527	47.3127	52.1438
ETS1	1172	28	0.572719	0	99.4273
DTX1	2437	32	0.580917	29.5298	69.8893
TRAF1	1348	26	0.643156	2.43472	96.9221
PVRIG	2001	20	0.787755	1.15404	98.0582
LOC283710	1622	20	0.809801	1.18634	98.0039
ZHX2	610	23	0.91178	25.5631	73.5251
N4BP3	412	23	0.923018	8.61995	90.457
CLECL1	772	21	0.933541	8.97011	90.0964
PLXNB2	440	22	0.940959	5.64576	93.4133
MYL5	324	21	0.942793	0	99.0572
IGJ	1625	25	0.972389	42.524	56.5036
CCM2	201	25	0.983251	20.8761	78.1406
AFF3	371	20	1.0113	1.27612	97.7126
SEPT9	3815	55	1.04607	2.85246	96.1015
SLC9C1	475	23	1.0824	3.03869	95.8789
ATP5I	302	18	1.12096	0	98.879
GCET2	1703	56	1.16478	39.3956	59.4396
TMEM156	253	18	1.21599	1.21599	97.568
DGKA	299	16	1.27075	0	98.7293
WIBG	299	16	1.27075	0	98.7293
IL21R	505	19	1.32987	3.43767	95.2325
C1orf174	234	13	1.65435	0	98.3457
LOC100133612	234	13	1.65435	0	98.3457
METTL2B	229	16	1.67776	0	98.3222
LINC00426	2001	39	1.68098	1.30806	97.011
BET1L	190	13	1.83248	2.68454	95.483
RIC8A	190	13	1.83248	2.68454	95.483
MIR634	213	12	1.83356	0	98.1664
NDUFA4	199	14	1.8476	19.8073	78.3451
LYL1	405	13	1.8909	0	98.1091
PLEKHF2	1184	29	2.02452	6.26554	91.7099
SYK	278	13	2.12347	44.5929	53.2836
CHRAC1	214	15	2.23625	1.52648	96.2373
MEF2C	680	28	2.37545	16.2244	81.4002
LOC100133985	369	12	2.60188	2.24114	95.157
C12orf77	3577	36	3.37965	17.6998	78.9206

## Sheet: H1105
gene_names	PETs	loops	Percent_inter	Percent_intra	Percent_normal
ABHD12	17	2	0	0	100
ABLIM2	24	5	0	0	100
ABRACL	24	3	0	0	100
ACADVL	18	3	0	0	100
ACOT7	14	1	0	0	100
ACP2	20	2	0	0	100
ACPL2	26	1	0	0	100
ACTG1	31	5	0	0	100
ACTL10	93	5	0	0	100
ADAMTSL2	46	5	0	0	100
ADCY2	16	4	0	0	100
ADM	17	2	0	0	100
AHRR	63	6	0	0	100
AKAP1	43	6	0	0	100
AKAP8	18	3	0	0	100
AKD1	21	2	0	0	100
AKT1S1	28	2	0	0	100
ALAS1	20	1	0	0	100
ALDH16A1	15	4	0	0	100
ALDH3A2	22	4	0	0	100
AMOTL2	37	3	0	0	100
ANKRD10	32	5	0	0	100
ANKRD19P	24	4	0	0	100
ANXA2R	18	2	0	0	100
AP2S1	25	2	0	0	100
AP5S1	29	3	0	0	100
ARC	14	2	0	0	100
ARFGAP2	14	2	0	0	100
ARHGAP5	17	1	0	0	100
ARHGAP5-AS1	17	1	0	0	100
ARHGEF19	29	2	0	0	100
ARHGEF7	46	6	0	0	100
ARID1A	60	6	0	0	100
ARID1B	69	11	0	0	100
ARL4C	60	8	0	0	100
ASCL1	167	13	0	0	100
ASF1A	29	3	0	0	100
ASF1B	15	3	0	0	100
ASTN2	15	2	0	0	100
ASUN	19	4	0	0	100
ATF7IP	19	4	0	0	100
ATOH8	41	3	0	0	100
ATP2A2	16	1	0	0	100
ATP2B3	54	5	0	0	100
ATP2C1	14	2	0	0	100
ATP5H	18	2	0	0	100
AURKB	22	2	0	0	100
B3GNT5	56	4	0	0	100
B3GNT8	22	2	0	0	100
BAD	29	1	0	0	100
BAHCC1	72	9	0	0	100
BAK1	18	2	0	0	100
BARX1	39	5	0	0	100
BCL2	50	3	0	0	100
BCL2L1	146	4	0	0	100
BCL6	77	5	0	0	100
BCOR	76	8	0	0	100
BPHL	34	6	0	0	100
BRP44	21	3	0	0	100
BTBD17	20	4	0	0	100
BTBD3	33	7	0	0	100
BTG1	14	4	0	0	100
BTG2	69	5	0	0	100
BUD31	28	3	0	0	100
C11orf1	23	2	0	0	100
C11orf52	15	1	0	0	100
C12orf42	48	8	0	0	100
C12orf57	27	2	0	0	100
C12orf65	24	3	0	0	100
C14orf180	48	5	0	0	100
C17orf102	15	2	0	0	100
C17orf70	37	7	0	0	100
C19orf24	18	4	0	0	100
C19orf53	20	5	0	0	100
C19orf60	19	4	0	0	100
C1orf140	70	5	0	0	100
C1orf228	15	2	0	0	100
C1orf63	22	1	0	0	100
C20orf144	60	3	0	0	100
C22orf26	255	6	0	0	100
C22orf29	30	3	0	0	100
C22orf46	30	2	0	0	100
C2orf55	50	3	0	0	100
C3orf58	27	4	0	0	100
C6orf120	16	1	0	0	100
C6orf130	26	4	0	0	100
C6orf223	16	2	0	0	100
C7orf45	21	3	0	0	100
C9orf106	23	4	0	0	100
C9orf163	29	2	0	0	100
C9orf3	27	3	0	0	100
C9orf69	20	1	0	0	100
CABLES1	39	5	0	0	100
CACNA2D1	44	7	0	0	100
CACYBP	30	2	0	0	100
CADM1	109	16	0	0	100
CALM2	26	4	0	0	100
CALM3	14	4	0	0	100
CALML3	18	3	0	0	100
CALR	21	3	0	0	100
CAMK2N1	17	2	0	0	100
CAP1	18	3	0	0	100
CAPNS1	33	1	0	0	100
CAPZA1	19	4	0	0	100
CASD1	30	2	0	0	100
CBFA2T2	32	4	0	0	100
CBX3	26	4	0	0	100
CBX6	45	6	0	0	100
CBX7	20	3	0	0	100
CCDC114	52	1	0	0	100
CCDC167	22	3	0	0	100
CCDC171	184	5	0	0	100
CCDC34	14	3	0	0	100
CCDC39	19	4	0	0	100
CCDC40	27	3	0	0	100
CCNL1	113	5	0	0	100
CD3EAP	19	4	0	0	100
CD82	30	4	0	0	100
CDC20	33	1	0	0	100
CDC25B	92	6	0	0	100
CDK2AP1	23	3	0	0	100
CDK5R1	18	3	0	0	100
CDKN1B	28	4	0	0	100
CDKN2A	27	2	0	0	100
CDKN2B-AS1	27	2	0	0	100
CDKN2C	73	2	0	0	100
CDON	38	5	0	0	100
CECR3	15	2	0	0	100
CENPB	20	4	0	0	100
CEP41	105	9	0	0	100
CEP70	16	2	0	0	100
CERKL	24	4	0	0	100
CFL1	15	1	0	0	100
CHD2	32	3	0	0	100
CHD3	27	6	0	0	100
CHD4	27	3	0	0	100
CHD6	86	3	0	0	100
CHD7	51	9	0	0	100
CHD9	26	3	0	0	100
CHST11	56	8	0	0	100
CHSY1	23	4	0	0	100
CLDN3	26	2	0	0	100
CLDN4	74	4	0	0	100
CMBL	18	2	0	0	100
CNKSR3	32	2	0	0	100
CNTROB	26	3	0	0	100
COMMD7	16	3	0	0	100
COPS3	37	8	0	0	100
CORO2B	21	2	0	0	100
COX6A1	14	3	0	0	100
CREB3L4	16	3	0	0	100
CRIP1	18	5	0	0	100
CSE1L	14	2	0	0	100
CTDSP2	25	3	0	0	100
CUTA	20	1	0	0	100
CUX2	41	5	0	0	100
CXCR4	15	3	0	0	100
CXXC1	23	4	0	0	100
CYB5D1	18	3	0	0	100
CYP51A1	33	2	0	0	100
CYTH2	43	4	0	0	100
DACH1	15	4	0	0	100
DBH	113	9	0	0	100
DBP	22	1	0	0	100
DCAF6	21	3	0	0	100
DDB2	15	2	0	0	100
DDIT4	40	4	0	0	100
DDX11	54	5	0	0	100
DDX11-AS1	54	5	0	0	100
DDX20	19	5	0	0	100
DENND4A	17	2	0	0	100
DIS3L	24	5	0	0	100
DKFZP434H168	19	4	0	0	100
DLG2	21	2	0	0	100
DLG4	18	3	0	0	100
DLL1	141	11	0	0	100
DLL3	17	2	0	0	100
DLX1	29	4	0	0	100
DLX2	18	2	0	0	100
DLX5	101	15	0	0	100
DLX6	101	15	0	0	100
DLX6-AS1	76	13	0	0	100
DNAJB9	37	5	0	0	100
DNAJC4	16	2	0	0	100
DNASE2	23	3	0	0	100
DNMT3A	17	4	0	0	100
DSCAM	14	3	0	0	100
DUSP1	23	2	0	0	100
DUSP10	36	3	0	0	100
DUSP18	16	1	0	0	100
DYNLRB1	14	3	0	0	100
DYRK1B	16	1	0	0	100
E2F1	17	2	0	0	100
E2F2	18	3	0	0	100
EDN2	27	6	0	0	100
EFCAB11	14	4	0	0	100
EFHC1	18	3	0	0	100
EFHD2	45	4	0	0	100
EFNB1	23	3	0	0	100
EHBP1L1	31	3	0	0	100
EIF1	21	2	0	0	100
EIF2AK1	15	1	0	0	100
ELAVL4	22	2	0	0	100
ELF3	63	7	0	0	100
ELK4	15	2	0	0	100
ELMO2	17	3	0	0	100
ELOVL1	15	1	0	0	100
ELOVL5	15	2	0	0	100
EMD	23	2	0	0	100
EMP2	19	3	0	0	100
EMP3	52	1	0	0	100
ENO2	18	2	0	0	100
EPCAM	17	1	0	0	100
ETS2	70	5	0	0	100
ETV6	52	8	0	0	100
EXTL3	25	3	0	0	100
EZR	46	4	0	0	100
FAM118A	15	4	0	0	100
FAM120A	14	2	0	0	100
FAM120AOS	14	2	0	0	100
FAM120B	21	6	0	0	100
FAM155A	28	4	0	0	100
FAM212B	19	5	0	0	100
FAM84B	29	3	0	0	100
FAM89B	31	3	0	0	100
FBF1	15	1	0	0	100
FBXO21	15	3	0	0	100
FDX1	16	3	0	0	100
FDXACB1	23	2	0	0	100
FGD3	19	2	0	0	100
FGF14-IT1	22	6	0	0	100
FGF5	17	1	0	0	100
FGFR1OP2	19	4	0	0	100
FIG4	21	2	0	0	100
FKBP2	17	2	0	0	100
FLII	28	2	0	0	100
FLJ37453	48	3	0	0	100
FOS	24	1	0	0	100
FOSB	19	3	0	0	100
FOXA1	50	7	0	0	100
FOXJ2	14	2	0	0	100
FRAS1	31	5	0	0	100
FRMD8	38	6	0	0	100
FSCN1	26	3	0	0	100
FTX	14	2	0	0	100
FUT8	21	4	0	0	100
FUZ	14	1	0	0	100
FXYD6	127	6	0	0	100
FXYD6-FXYD2	127	6	0	0	100
FYN	26	4	0	0	100
GAD2	28	2	0	0	100
GADD45G	223	18	0	0	100
GBA2	14	2	0	0	100
GEMIN8	19	4	0	0	100
GET4	19	4	0	0	100
GGNBP1	18	2	0	0	100
GHRH	18	1	0	0	100
GLCCI1	58	10	0	0	100
GLRX5	32	4	0	0	100
GLUL	39	3	0	0	100
GNA11	15	3	0	0	100
GNAI2	30	5	0	0	100
GNAO1	19	4	0	0	100
GNB1L	30	3	0	0	100
GNN	25	3	0	0	100
GOLT1B	30	3	0	0	100
GPM6A	30	3	0	0	100
GPR137	29	1	0	0	100
GPR144	22	2	0	0	100
GRB7	29	4	0	0	100
GRIK3	20	5	0	0	100
GRP	16	2	0	0	100
GRWD1	24	2	0	0	100
GSK3A	47	7	0	0	100
GSK3B	69	8	0	0	100
GSTZ1	25	4	0	0	100
GTF2A1	18	2	0	0	100
GYLTL1B	57	6	0	0	100
H1FX	20	2	0	0	100
H1FX-AS1	20	2	0	0	100
HAT1	16	2	0	0	100
HCFC1	34	6	0	0	100
HES6	20	1	0	0	100
HEY1	23	1	0	0	100
HIST1H1E	21	2	0	0	100
HIST1H2AC	22	3	0	0	100
HIST1H2AM	23	5	0	0	100
HIST1H2BC	22	3	0	0	100
HIST1H2BD	21	2	0	0	100
HIST1H2BF	19	3	0	0	100
HIST1H2BO	23	5	0	0	100
HIST1H3J	23	5	0	0	100
HMGN2	38	3	0	0	100
HMGN4	33	4	0	0	100
HNRNPA2B1	26	4	0	0	100
HNRNPA3	27	2	0	0	100
HOOK2	21	4	0	0	100
HOXA-AS4	21	4	0	0	100
HOXA9	21	4	0	0	100
HOXB2	25	4	0	0	100
HOXB7	16	4	0	0	100
HOXB8	16	4	0	0	100
HOXD8	47	7	0	0	100
HOXD9	34	3	0	0	100
HPS4	14	2	0	0	100
HSP90B1	25	3	0	0	100
HSPA6	16	2	0	0	100
HSPB1	31	4	0	0	100
HSPG2	16	3	0	0	100
HUWE1	14	2	0	0	100
HYI	51	5	0	0	100
ICA1	36	7	0	0	100
ID1	51	3	0	0	100
ID2	106	23	0	0	100
ID3	40	3	0	0	100
ID4	85	12	0	0	100
IDH3G	14	2	0	0	100
IGF2BP3	20	5	0	0	100
IGFBP5	32	5	0	0	100
IGSF9	43	4	0	0	100
ILDR2	28	3	0	0	100
ING1	17	3	0	0	100
INPPL1	17	2	0	0	100
INSM1	116	14	0	0	100
INTS1	20	5	0	0	100
IPO13	19	1	0	0	100
IRAK1BP1	18	5	0	0	100
IRF1	14	2	0	0	100
IRF2BP2	49	4	0	0	100
IRF2BPL	36	4	0	0	100
IRS2	56	7	0	0	100
ISG20L2	20	2	0	0	100
ISY1	31	6	0	0	100
ISY1-RAB43	31	6	0	0	100
KAZALD1	33	3	0	0	100
KCNAB2	16	2	0	0	100
KCNAB3	26	3	0	0	100
KCND3	23	4	0	0	100
KCNH7	16	3	0	0	100
KCNJ6	24	5	0	0	100
KCNMB2	15	3	0	0	100
KCTD14	21	2	0	0	100
KCTD2	18	2	0	0	100
KDELR2	19	1	0	0	100
KDM1B	14	2	0	0	100
KDM4A	17	2	0	0	100
KDM6B	19	5	0	0	100
KDM8	24	2	0	0	100
KIAA0182	66	11	0	0	100
KIAA0247	28	5	0	0	100
KIAA1737	14	4	0	0	100
KIF26A	18	3	0	0	100
KLF10	15	2	0	0	100
KLF13	48	6	0	0	100
KRT13	15	2	0	0	100
KRT15	40	4	0	0	100
KRT40	17	3	0	0	100
KRT6A	16	3	0	0	100
KRTAP3-1	14	2	0	0	100
KRTAP3-3	18	3	0	0	100
KRTAP5-5	27	2	0	0	100
LAMTOR1	19	2	0	0	100
LAPTM4A	16	2	0	0	100
LCA5	40	7	0	0	100
LIFR	65	6	0	0	100
LINC00242	18	5	0	0	100
LINC00324	20	3	0	0	100
LINC00338	14	3	0	0	100
LINC00574	46	10	0	0	100
LMBR1L	19	3	0	0	100
LMO2	29	2	0	0	100
LOC100129726	21	4	0	0	100
LOC100130275	17	1	0	0	100
LOC100132356	22	3	0	0	100
LOC100216545	45	3	0	0	100
LOC100270746	16	1	0	0	100
LOC100498859	34	5	0	0	100
LOC100506012	14	4	0	0	100
LOC100506233	14	2	0	0	100
LOC100506810	20	5	0	0	100
LOC100507217	45	3	0	0	100
LOC100507373	15	3	0	0	100
LOC100507501	15	2	0	0	100
LOC113230	27	5	0	0	100
LOC145216	20	2	0	0	100
LOC150381	255	6	0	0	100
LOC153684	18	2	0	0	100
LOC154449	24	5	0	0	100
LOC254099	16	1	0	0	100
LOC254100	31	3	0	0	100
LOC256021	14	4	0	0	100
LOC283481	22	6	0	0	100
LOC283663	119	7	0	0	100
LOC283856	19	4	0	0	100
LOC284023	29	3	0	0	100
LOC284648	32	4	0	0	100
LOC375295	20	4	0	0	100
LOC400604	36	4	0	0	100
LOC400620	23	4	0	0	100
LOC401242	15	3	0	0	100
LOC440944	19	1	0	0	100
LOC645431	21	4	0	0	100
LOC646903	64	4	0	0	100
LOC647323	21	4	0	0	100
LOC648987	52	4	0	0	100
LOC727710	32	6	0	0	100
LOC729013	19	3	0	0	100
LOC729121	31	4	0	0	100
LOC729852	39	8	0	0	100
LOC730227	69	5	0	0	100
LRFN5	84	18	0	1.82694	98.1731
LRRC23	23	2	0	0	100
LRRC24	25	4	0	0	100
LRRC28	14	3	0	18.6382	81.3618
LRRC33	20	2	0	0	100
LRRC4C	50	6	0	0	100
LRTOMT	25	1	0	0	100
LSG1	26	6	0	0	100
LSM7	60	3	0	0	100
LSMD1	18	3	0	0	100
MADD	40	2	0	0	100
MAF	31	5	0	0	100
MAFF	19	4	0	0	100
MAGEF1	46	1	0	0	100
MALAT1	37	3	0	0	100
MAN1C1	15	3	0	0	100
MAN2B1	14	3	0	0	100
MAP1B	34	7	0	0	100
MAP3K11	20	3	0	0	100
MAP6	16	4	0	0	100
MAPK13	29	3	0	0	100
MAPK4	36	4	0	0	100
MARCH6	64	3	0	0	100
MARCKS	37	8	0	0	100
MARK1	14	3	0	0	100
MAST1	15	3	0	0	100
MCAM	15	4	0	0	100
MCCC1	24	2	0	0	100
MCF2L	41	6	0	0	100
MCF2L-AS1	18	2	0	0	100
MCL1	16	2	0	0	100
MCM2	50	8	0	0	100
MDC1	17	2	0	0	100
MDK	36	4	0	0	100
MDM2	21	3	0	0	100
MDM4	39	4	0	0	100
MED21	15	3	0	0	100
MEF2A	19	3	0	20.3795	79.6205
MEGF8	20	4	0	0	100
MEIS1	49	8	0	0	100
MEIS1-AS3	49	8	0	0	100
MEST	24	5	0	0	100
MESTIT1	24	5	0	0	100
METTL16	16	1	0	0	100
MFSD11	23	4	0	0	100
MFSD2A	19	3	0	0	100
MGAT4A	14	3	0	0	100
MGAT5	18	3	0	0	100
MIAT	58	2	0	0	100
MICAL1	15	2	0	0	100
MICALCL	144	16	0	0	100
MID1IP1	37	8	0	0	100
MIDN	17	1	0	0	100
MIOS	18	1	0	0	100
MIR135A2	69	9	0	0	100
MIR137	65	5	0	0	100
MIR137HG	65	5	0	0	100
MIR141	36	3	0	0	100
MIR148A	14	3	0	0	100
MIR196B	33	7	0	0	100
MIR200C	36	3	0	0	100
MIR2682	45	3	0	0	100
MIR3175	32	3	0	0	100
MIR3193	51	3	0	0	100
MIR3194	15	2	0	0	100
MIR335	24	5	0	0	100
MIR339	34	2	0	0	100
MIR3650	65	6	0	0	100
MIR3652	25	3	0	0	100
MIR3676	25	4	0	0	100
MIR3917	33	4	0	0	100
MIR4291	66	7	0	0	100
MIR4444-1	27	2	0	0	100
MIR4466	69	11	0	0	100
MIR4508	21	3	0	0	100
MIR4521	25	4	0	0	100
MIR4522	27	4	0	0	100
MIR4674	14	2	0	0	100
MIR4749	21	2	0	0	100
MIR4763	15	2	0	0	100
MIR5093	49	9	0	0	100
MIR636	23	4	0	0	100
MIR769	14	2	0	0	100
MIR944	18	2	0	0	100
MIRLET7A3	15	2	0	0	100
MIRLET7B	15	2	0	0	100
MKRN1	27	2	0	0	100
MKRN3	21	3	0	0	100
MLF2	19	2	0	0	100
MLL5	45	3	0	0	100
MPDZ	22	3	0	0	100
MPZL1	16	2	0	0	100
MRPL24	14	1	0	0	100
MRPS23	22	5	0	0	100
MS4A8B	48	4	0	0	100
MSH2	18	2	0	0	100
MSI1	16	2	0	0	100
MSI2	109	16	0	0	100
MSMP	31	3	0	0	100
MTCH1	39	5	0	0	100
MTMR1	31	3	0	0	100
MUS81	15	1	0	0	100
MYB	20	4	0	0	100
MYCL1	23	2	0	0	100
MYH10	17	3	0	0	100
MYH9	37	5	0	0	100
MYLK-AS1	21	3	0	0	100
MYLPF	15	3	0	0	100
MYT1	33	2	0	0	100
NAA15	15	3	0	0	100
NARS	18	5	0	0	100
NAV1	55	9	0	0	100
NCOA3	16	2	0	0	100
NCOR2	29	6	0	0	100
NDEL1	15	3	0	0	100
NDUFC1	15	3	0	0	100
NEAT1	19	3	0	0	100
NEDD4L	17	3	0	0	100
NFAM1	46	8	0	0	100
NFE2L2	26	4	0	0	100
NFIA	103	14	0	0	100
NFIB	175	13	0	0	100
NFIC	15	3	0	0	100
NFYA	26	4	0	0	100
NHP2L1	30	2	0	0	100
NKAIN2	99	9	0	0	100
NKX2-4	19	4	0	0	100
NMNAT3	29	3	0	0	100
NOL4	130	12	0	0	100
NOTCH1	14	2	0	0	100
NPHP4	16	2	0	0	100
NPTXR	44	6	0	0	100
NR1H3	20	2	0	0	100
NRCAM	27	4	0	0	100
NRM	14	2	0	0	100
NUAK2	23	4	0	0	100
NUDT22	16	2	0	0	100
NUMA1	25	1	0	0	100
OAZ2	16	3	0	0	100
OTUB1	21	4	0	0	100
PAFAH2	16	3	0	0	100
PANK2	28	4	0	0	100
PARK7	23	2	0	0	100
PARVA	22	5	0	0	100
PCBP1	26	2	0	0	100
PCBP1-AS1	26	2	0	0	100
PCGF5	46	1	0	0	100
PCLO	57	6	0	0	100
PCNXL3	20	3	0	0	100
PCP4	25	5	0	0	100
PCSK2	27	4	0	0	100
PDAP1	28	3	0	0	100
PDK2	19	2	0	0	100
PDRG1	27	5	0	0	100
PDZRN3	21	4	0	0	100
PEMT	47	6	0	0	100
PER1	19	4	0	0	100
PEX16	36	4	0	0	100
PEX5L	70	5	0	0	100
PFN2	64	4	0	0	100
PGBD5	14	2	0	0	100
PHIP	20	3	0	0	100
PHLDB1	19	3	0	0	100
PIGP	14	3	0	0	100
PIGV	22	3	0	0	100
PIH1D1	15	4	0	0	100
PIK3R3	15	3	0	0	100
PIM1	54	4	0	0	100
PIPOX	28	3	0	0	100
PKP2	25	4	0	0	100
PLD6	18	2	0	0	100
PMAIP1	16	2	0	0	100
PNKP	17	3	0	0	100
POLI	14	2	0	0	100
POLR3B	16	3	0	0	100
POMT2	25	4	0	0	100
POP4	15	3	0	0	100
POP7	17	2	0	0	100
PPCS	61	3	0	0	100
PPFIA4	20	4	0	0	100
PPIL1	17	3	0	0	100
PPIL2	20	2	0	0	100
PPP1R13B	20	2	0	0	100
PPP1R13L	19	4	0	0	100
PPP1R18	14	2	0	0	100
PRKAG2	22	3	0	0	100
PRMT3	18	2	0	0	100
PROX1	80	6	0	0	100
PRR14	24	3	0	0	100
PRRX1	16	3	0	0	100
PSIP1	40	3	0	0	100
PSMB2	18	1	0	0	100
PTMA	36	2	0	0	100
PTOV1	21	2	0	0	100
PTOV1-AS1	21	2	0	0	100
PTPLB	21	3	0	0	100
PTPN6	27	2	0	0	100
PTPRF	14	2	0	0	100
PVALB	20	1	0	0	100
PVRL1	169	13	0	0	100
PXN-AS1	19	2	0	0	100
RAB11A	51	8	0	0	100
RAB19	17	2	0	0	100
RAB30	14	2	0	0	100
RAB6A	24	1	0	0	100
RABGAP1L	23	2	0	0	100
RABGEF1	14	3	0	0	100
RAI1	80	8	0	0	100
RALGDS	19	1	0	0	100
RANGRF	22	5	0	0	100
RASAL1	36	3	0	0	100
RASD1	62	6	0	0	100
RBFOX2	22	1	0	0	100
RECQL	30	3	0	0	100
RELA	16	1	0	0	100
REPS1	14	3	0	0	100
RERE	34	6	0	0	100
REV3L	70	7	0	0	100
RFX3	18	4	0	0	100
RGP1	14	2	0	0	100
RGPD4	31	4	0	0	100
RHEB	15	4	0	0	100
RIMKLA	21	3	0	0	100
RNF11	17	2	0	0	100
RNF19A	44	4	0	0	100
RNF26	27	6	0	0	100
RNU6ATAC	21	6	0	0	100
RPA3	36	5	0	0	100
RPL10	21	3	0	0	100
RPL26	28	5	0	0	100
RPL27A	15	3	0	0	100
RPL28	18	3	0	0	100
RPL38	28	3	0	0	100
RPLP0	19	2	0	0	100
RPRD1B	14	3	0	0	100
RPS6KA1	20	3	0	0	100
RPS6KB2	21	2	0	0	100
RRM2	14	4	0	0	100
RRNAD1	20	2	0	0	100
RSG1	21	3	0	0	100
RSPH1	20	3	0	0	100
RSPH3	15	4	0	0	100
RTBDN	18	4	0	0	100
SAMD12	28	4	0	0	100
SAMD12-AS1	28	4	0	0	100
SARDH	36	5	0	0	100
SC5DL	156	9	0	0	100
SCAND3	24	6	0	0	100
SCARNA13	32	4	0	0	100
SCARNA16	14	3	0	0	100
SCHIP1	46	5	0	0	100
SCPEP1	28	3	0	0	100
SCRN2	22	3	0	0	100
SEC11C	20	3	0	0	100
SEC14L1	14	3	0	0	100
SEC16A	29	2	0	0	100
SEC1P	22	1	0	0	100
SEC61A1	19	5	0	0	100
SECISBP2	37	6	0	0	100
SEMA6D	18	4	0	0	100
SERGEF	20	1	0	0	100
SESN3	24	3	0	0	100
SETBP1	45	5	0	0	100
SETD5	19	1	0	0	100
SEZ6	37	3	0	0	100
SFN	21	5	0	0	100
SFTA3	22	3	0	0	100
SH3BGRL2	18	4	0	0	100
SH3BP4	97	11	0	0	100
SHF	28	4	0	0	100
SIK1	28	6	0	0	100
SIK2	14	2	0	0	100
SIL1	14	3	0	0	100
SIPA1L3	23	4	0	0	100
SIVA1	19	3	0	0	100
SIX1	18	3	0	0	100
SIX4	69	8	0	0	100
SKIDA1	17	1	0	0	100
SLC12A5	26	6	0	0	100
SLC15A4	20	4	0	0	100
SLC25A13	56	9	0	0	100
SLC25A45	38	6	0	0	100
SLC29A2	23	3	0	0	100
SLC35G6	16	3	0	0	100
SLC37A1	20	3	0	0	100
SLC38A6	20	5	0	0	100
SLC39A1	16	3	0	0	100
SLC47A2	15	2	0	0	100
SMAD7	15	2	0	0	100
SMARCA4	21	1	0	0	100
SMC2	64	10	0	2.88376	97.1162
SMCR7	28	2	0	0	100
SMCR8	28	4	0	0	100
SNAPC3	16	3	0	0	100
SNHG10	32	4	0	0	100
SNORA3	15	3	0	0	100
SNORA45	26	6	0	0	100
SNORA70	21	3	0	0	100
SNX10	16	2	0	0	100
SOGA1	20	3	0	0	100
SORL1	32	7	0	0	100
SOX1	373	20	0	0	100
SOX11	21	4	0	0	100
SOX12	20	1	0	0	100
SOX4	88	10	0	0	100
SOX6	22	3	0	0	100
SP3	14	3	0	0	100
SPAG1	18	2	0	0	100
SPEN	48	3	0	0	100
SPPL2B	60	3	0	0	100
SPTSSB	14	2	0	0	100
SREBF1	58	4	0	0	100
SRM	26	4	0	0	100
SRPK3	26	3	0	0	100
SRRT	15	3	0	0	100
SRSF2	23	4	0	0	100
SSBP3	50	4	0	0	100
SSR4	14	2	0	0	100
SSSCA1	31	3	0	0	100
ST3GAL5	42	5	0	0	100
ST6GAL2	18	4	0	0	100
ST7L	19	4	0	0	100
STAG1	28	4	0	0	100
STAT1	16	1	0	0	100
STIP1	17	3	0	0	100
STMN1	33	4	0	0	100
STMN3	21	3	0	0	100
SUGT1	21	1	0	0	100
SUN2	22	5	0	0	100
SUV420H2	24	2	0	0	100
SYF2	16	1	0	0	100
SYK	36	8	0	0	100
SYNGAP1	20	1	0	0	100
SYT1	18	4	0	0	100
SYT13	16	3	0	0	100
SYTL1	26	1	0	0	100
TAGLN2	16	2	0	0	100
TAGLN3	15	1	0	0	100
TBC1D16	27	3	0	0	100
TBC1D17	28	2	0	0	100
TBC1D22B	19	2	0	0	100
TBL1XR1	22	4	0	0	100
TBPL1	18	2	0	0	100
TBX3	74	11	0	0	100
TCF12	89	7	0	0	100
TCF4	27	4	0	0	100
TDP1	14	4	0	0	100
TEAD1	280	15	0	0	100
TFAP2A	17	1	0	0	100
TFF3	14	3	0	0	100
TFIP11	17	2	0	0	100
THAP5	37	5	0	0	100
THTPA	19	2	0	0	100
TIPARP	25	3	0	0	100
TIPARP-AS1	25	3	0	0	100
TLE2	21	2	0	0	100
TLE3	51	11	0	0	100
TM7SF3	25	4	0	0	100
TMEM101	23	1	0	0	100
TMEM106B	39	7	0	0	100
TMEM107	15	3	0	0	100
TMEM132E	15	2	0	0	100
TMEM151A	18	2	0	0	100
TMEM181	38	6	0	0	100
TMEM184B	28	4	0	0	100
TMEM187	34	6	0	0	100
TMEM209	21	3	0	0	100
TMEM217	19	2	0	0	100
TMEM238	18	3	0	0	100
TMEM25	27	7	0	0	100
TMEM41B	20	2	0	0	100
TMEM53	15	2	0	0	100
TMEM88	21	4	0	0	100
TMX1	17	2	0	0	100
TOB1	36	4	0	0	100
TOP3A	28	4	0	0	100
TOX	106	8	0	0	100
TOX3	49	8	0	0	100
TP53	20	4	0	0	100
TP53INP1	19	2	0	0	100
TP53INP2	18	2	0	0	100
TP73	112	4	0	0	100
TP73-AS1	18	4	0	0	100
TPD52	42	4	0	0	100
TPMT	14	2	0	0	100
TPRG1L	25	3	0	0	100
TPX2	28	5	0	0	100
TRAF3IP2	125	8	0	0	100
TRAF3IP2-AS1	70	7	0	0	100
TRAPPC1	26	3	0	0	100
TRAPPC9	25	4	0	0	100
TREM1	23	3	0	0	100
TRIB1	14	4	0	0	100
TRIM27	14	2	0	0	100
TRIM3	23	1	0	0	100
TRIM9	26	3	0	0	100
TRIQK	34	9	0	0	100
TRIT1	23	2	0	0	100
TRMT5	20	5	0	0	100
TRPT1	16	2	0	0	100
TSHZ1	20	3	0	0	100
TSPAN2	14	1	0	0	100
TSPYL2	17	2	0	0	100
TTC14	20	4	0	0	100
TTC23	14	3	0	18.6382	81.3618
TTC3	14	3	0	0	100
TTC30A	15	3	0	0	100
TTC36	27	7	0	0	100
TTC9	14	2	0	0	100
TTI1	14	3	0	0	100
TUBA1A	22	3	0	0	100
TUBA1B	23	3	0	0	100
TUBB	17	2	0	0	100
TUBB2B	30	6	0	0	100
TXN2	15	3	0	0	100
TXNIP	27	2	0	0	100
U2AF2	26	4	0	0	100
UBAC1	21	2	0	0	100
UBB	17	2	0	0	100
UBE2QL1	14	1	0	0	100
UCK2	22	3	0	0	100
UGT2A2	26	3	0	0	100
UPK2	18	3	0	0	100
VEPH1	15	1	0	0	100
VWDE	145	6	0	0	100
WDR27	16	1	0	0	100
WDR6	21	1	0	0	100
WDR83	14	3	0	0	100
WDR83OS	14	3	0	0	100
WDR87	23	4	0	0	100
WHSC1L1	17	2	0	0	100
WNK1	16	2	0	0	100
WNT7B	26	6	0	0	100
WRAP53	20	4	0	0	100
WRAP73	112	4	0	0	100
WSB1	27	4	0	0	100
YIF1A	18	2	0	0	100
YWHAG	14	2	0	0	100
YWHAZ	91	8	0	0	100
YY1	22	4	0	0	100
ZADH2	20	3	0	0	100
ZBED5	19	3	0	0	100
ZBTB4	16	3	0	0	100
ZBTB7C	41	6	0	0	100
ZC3H12C	20	3	0	0	100
ZC3H7A	15	2	0	0	100
ZCCHC3	15	1	0	0	100
ZEB1	16	4	0	0	100
ZEB1-AS1	16	4	0	0	100
ZFAT	32	4	0	0	100
ZFP36L2	21	4	0	0	100
ZMYND12	61	3	0	0	100
ZMYND8	97	7	0	3.87403	96.126
ZNF184	56	8	0	0	100
ZNF192	17	2	0	0	100
ZNF250	26	2	0	0	100
ZNF34	18	3	0	0	100
ZNF444	25	3	0	0	100
ZNF462	33	4	0	0	100
ZNF517	21	1	0	0	100
ZNF536	66	8	0	0	100
ZNF579	17	2	0	0	100
ZNF584	19	1	0	0	100
ZNF689	17	3	0	0	100
ZNF7	30	3	0	0	100
ZNF706	81	6	0	0	100
ZNF736	27	3	0	0	100
ZNF77	24	2	0	0	100
ZNF771	15	1	0	0	100
ZNF785	14	2	0	0	100
ZNF787	15	2	0	0	100
ZNF839	15	4	0	0	100
ZNF90	20	4	0	0	100
ZSCAN16	29	3	0	0	100
SRSF8	16	2	70.0125	0	29.9875

## Sheet: H146
gene_names	PETs	loops	Percent_inter	Percent_intra	Percent_normal
ABHD10	91	11	0	0	100
ABLIM2	145	16	0	0	100
ABRACL	125	13	0	1.87008	98.1299
ACPL2	169	25	0	0.887507	99.1125
ACSS3	105	12	0	0	100
ACTG1	190	13	0	0	100
ACVR1	102	8	0	0	100
ADAM12	177	23	0	0	100
ADCY8	135	17	0	0	100
ADCYAP1	357	23	0	0	100
ADSS	93	8	0	0	100
AGMO	349	24	0	0	100
AGPAT5	113	10	0	2.53119	97.4688
AKAP8	103	8	0	0	100
AKR1C2	94	7	0	0	100
ALCAM	702	43	0	0	100
ALDH1B1	203	10	0	0	100
ANK3	190	14	0	0	100
ANKRD18B	105	11	0	2.32028	97.6797
ANXA13	89	8	0	0	100
APBB2	166	14	0	1.63199	98.368
APIP	204	21	0	0	100
ARHGAP18	112	10	0	0	100
ARID1B	582	38	0	0	100
ARL4C	85	13	0	0	100
ARL5B	176	14	0	5.49509	94.5049
ARMC8	92	7	0	0	100
ASCL1	563	33	0	0	100
ATAD2	169	10	0	0	100
ATF7	100	8	0	0	100
ATF7IP	140	7	0	0	100
ATP11A	108	13	0	0	100
ATP1B1	145	16	0	0	100
ATP2B4	94	10	0	0	100
ATP2C1	129	11	0	2.01371	97.9863
ATP5G2	104	7	0	0	100
ATP8B1	396	17	0	1.13634	98.8637
ATP9B	379	23	0	0	100
ATXN8OS	104	13	0	0	100
B3GALT2	266	21	0	0	100
BAHCC1	335	19	0	0	100
BAMBI	195	13	0	0	100
BCL2L1	514	19	0	0	100
BCLAF1	96	15	0	0	100
BCOR	200	20	0	0	100
BHLHE22	292	17	0	0	100
BTBD11	157	11	0	2.13455	97.8655
BTBD3	231	22	0	0	100
BTG1	175	19	0	0	100
BUB3	124	19	0	1.25667	98.7433
C11orf71	100	11	0	0	100
C12orf42	237	24	0	0	100
C12orf44	101	12	0	0	100
C12orf57	204	8	0	2.87431	97.1257
C12orf65	92	12	0	0	100
C16orf91	86	7	0	0	100
C1orf173	90	12	0	0	100
C1orf21	96	11	0	0	100
C1QL3	305	16	0	0	100
C20orf111	86	11	0	0	100
C20orf112	173	18	0	0	100
C20orf160	154	8	0	0	100
C20orf26	88	20	0	0	100
C20orf94	145	17	0	0	100
C2CD4B	190	12	0	0	100
C3orf52	160	12	0	0	100
C3orf58	266	35	0	0.576542	99.4235
C6orf120	107	15	0	0	100
C6orf130	151	13	0	0	100
C6orf70	118	23	0	0	100
C7orf73	191	16	0	0	100
CA8	87	10	0	0	100
CABLES1	106	14	0	0	100
CACNA2D1	176	26	0	0	100
CADM1	241	28	0	0	100
CADPS2	196	21	0	0	100
CALM1	96	8	0	0	100
CALM2	96	10	0	0	100
CAMK1D	215	15	0	0	100
CAND1	112	14	0	0	100
CASD1	97	12	0	0	100
CBFA2T2	214	10	0	0	100
CBX3	142	20	0	0	100
CBX4	155	8	0	0	100
CBX6	158	8	0	0	100
CCBL2	87	8	0	0	100
CCDC39	117	13	0	0	100
CCDC71L	124	10	0	0	100
CCNL1	419	15	0	0	100
CCP110	210	10	0	0	100
CD47	250	20	0	0	100
CDC42EP3	123	16	0	0	100
CDC7	98	11	0	0	100
CDH7	249	44	0	0	100
CDKAL1	89	16	0	0	100
CDKN2A	138	10	0	2.42808	97.5719
CDKN2B-AS1	138	10	0	2.42808	97.5719
CDKN2C	214	13	0	0	100
CDNF	89	14	0	0	100
CELF2	96	14	0	0	100
CELF4	127	21	0	21.2627	78.7373
CENPO	161	17	0	0	100
CEP41	97	7	0	0	100
CERKL	113	10	0	0	100
CFL1	91	8	0	0	100
CHD6	199	10	0	2.83825	97.1618
CHIC2	118	11	0	0	100
CHL1	129	13	0	0	100
CHM	98	10	0	0	100
CHN2	202	15	0	0	100
CITED2	229	31	0	7.26648	92.7335
CLASP1	92	10	0	0	100
CLSTN2	262	27	0	0	100
CLVS2	375	38	0	0	100
CNKSR3	427	11	0	0	100
CNPY3	102	8	0	0	100
COPB2	128	11	0	0	100
CORO1C	96	7	0	0	100
CPD	190	10	0	0	100
CPEB2	127	17	0	1.40446	98.5955
CRADD	140	12	0	0	100
CRMP1	220	9	0	0	100
CRNKL1	88	20	0	0	100
CSMD3	585	57	0	0.3072	99.6928
CSRNP3	132	15	0	0	100
CT62	90	12	0	0	100
CTDSP2	88	7	0	0	100
CUEDC1	262	13	0	0	100
CXCR4	355	27	0	0	100
CXXC1	126	11	0	0	100
CYP26B1	109	10	0	0	100
DARS	166	17	0	1.67451	98.3255
DBH	142	10	0	0	100
DBR1	89	9	0	2.99077	97.0092
DCAF13	89	11	0	0	100
DCLK1	154	20	0	0	100
DDC	538	24	0	0	100
DDIT4	176	10	0	0	100
DEDD2	97	12	0	0	100
DGKI	106	9	0	0	100
DIAPH3	118	13	0	0	100
DIRC2	88	10	0	0	100
DISC1	185	18	0	1.22659	98.7734
DLGAP4	169	10	0	2.33219	97.6678
DLL1	414	29	0	0	100
DLX2	116	13	0	0	100
DLX5	544	40	0	0.445609	99.5544
DLX6	176	19	0	0	100
DNAJC10	94	9	0	0	100
DNAJC19	108	14	0	0	100
DNASE2	86	7	0	0	100
DNER	86	9	0	0	100
DOCK4	122	10	0	0	100
DSEL	144	18	0	0	100
DTNA	86	13	0	0	100
DUSP10	186	13	0	0	100
DUSP4	276	24	0	0	100
DUSP6	96	14	0	0	100
DYRK1B	93	9	0	0	100
E2F1	112	12	0	0	100
EFHC1	105	11	0	0	100
EFNA5	105	14	0	1.79444	98.2056
EHF	555	20	0	0	100
EIF1	146	14	0	0	100
ELAVL4	195	17	0	0	100
ELF3	137	7	0	0	100
ELOVL5	162	11	0	0	100
ENAH	133	16	0	0	100
ENOPH1	134	17	0	0	100
ENOX1	141	17	0	0	100
EPHA7	143	17	0	0	100
EPHX1	184	19	0	0	100
ERBB4	110	19	0	0	100
ERCC4	95	10	0	0	100
ETS1	108	13	0	0	100
ETS2	148	15	0	0	100
ETV1	143	22	0	0	100
ETV6	475	18	0	0	100
EXTL3	129	7	0	0	100
EZR	191	10	0	0	100
FAM120B	167	16	0	0	100
FAM176A	256	9	0	2.42168	97.5783
FAM60A	101	7	0	0	100
FAM84B	267	22	0	0	100
FARP1	176	15	0	0	100
FBXO15	104	11	0	0	100
FBXO32	349	15	0	0	100
FBXW7	144	18	0	0	100
FGF14	273	20	0	0	100
FGF5	136	11	0	0	100
FGGY	138	23	0	0	100
FJX1	134	14	0	0	100
FKBP9L	108	7	0	11.1111	88.8889
FLJ13224	101	7	0	0	100
FLJ35024	133	17	0	0	100
FLJ42709	205	27	0	0	100
FLJ43663	174	10	0	0	100
FLJ46066	734	63	0	0	100
FOXA1	235	17	0	0	100
FOXA2	643	27	0	0	100
FOXD1	394	28	0	0.677095	99.3229
FOXG1	539	39	0	0	100
FOXN4	91	8	0	0	100
FOXP1	146	11	0	0	100
FOXP4	93	10	0	0	100
FRA10AC1	97	10	0	0	100
FRY	328	20	0	0	100
FXR1	91	14	0	0	100
FXYD6	108	10	0	0	100
FXYD6-FXYD2	108	10	0	0	100
FZD3	150	12	0	0	100
GAB2	230	14	0	0	100
GADD45A	263	15	0	0	100
GADD45G	515	27	0	0	100
GALR1	184	24	0	0	100
GATAD2A	95	7	0	0	100
GBE1	120	17	0	0	100
GDE1	210	10	0	0	100
GLTSCR1	130	8	0	0	100
GNN	328	11	0	0	100
GOLPH3	157	8	0	0	100
GPC6	97	16	0	0	100
GPR12	106	10	0	0	100
GRIA2	106	11	0	0	100
GRIN2D	131	10	0	0	100
GRP	110	12	0	0	100
GSK3A	135	11	0	0	100
GSK3B	372	13	0	0	100
GTF2A1	99	10	0	0	100
GTPBP2	92	11	0	0	100
GYLTL1B	175	15	0	0	100
HCG27	211	8	0	0	100
HECA	131	15	0	1.59157	98.4084
HECTD2	104	10	0	0	100
HES1	465	27	0	0	100
HEY2	176	17	0	0	100
HINT3	90	8	0	0	100
HIST1H1A	141	13	0	0	100
HIST1H2AG	354	14	0	0	100
HIST1H2AH	155	13	0	0	100
HIST1H2BI	133	12	0	0	100
HIST1H2BJ	354	14	0	0	100
HIST1H2BK	155	13	0	0	100
HIST1H3A	141	13	0	0	100
HIST1H3G	133	12	0	0	100
HIST1H4A	141	13	0	0	100
HIST1H4I	354	14	0	0	100
HM13-AS1	223	10	0	0	100
HNRNPA2B1	142	20	0	0	100
HNRNPA3	152	15	0	0	100
HNRNPF	113	9	0	0	100
HNRPDL	134	17	0	0	100
HOOK1	133	7	0	0	100
HOXB7	102	15	0	0	100
HOXB8	102	15	0	0	100
HSF2	229	13	0	0	100
HSP90AB1	188	13	0	1.72351	98.2765
HSP90B1	328	11	0	0	100
HSPA14	89	14	0	0	100
HSPBAP1	88	10	0	0	100
ICA1	403	21	0	0.908485	99.0915
ID1	179	10	0	0	100
ID2	511	51	0	0	100
ID4	213	25	0	0	100
IDI1	97	16	0	1.58649	98.4135
IER2	187	16	0	0	100
IFT57	380	25	0	0	100
IGF2BP3	85	9	0	3.02212	96.9779
IGFBP5	175	21	0	0	100
IGFBPL1	116	14	0	1.75624	98.2438
ING1	116	10	0	0	100
INSM1	976	46	0	5.05435	94.9456
IRF2BP2	508	27	0	0.674255	99.3257
IRF2BPL	85	7	0	0	100
IRS2	319	26	0	0	100
ISL1	119	15	0	0	100
ITGA6	116	15	0	0	100
JAG1	95	14	0	0	100
JAM3	145	9	0	0	100
JMY	89	11	0	0	100
JUN	149	15	0	0	100
JUNB	214	11	0	0	100
KCNA1	309	10	0	2.08818	97.9118
KCNB2	238	24	0	0	100
KCND3	165	18	0	0	100
KCNH2	103	12	0	0	100
KCNH5	104	12	0	0	100
KCNH7	137	14	0	0	100
KCNH8	103	8	0	0	100
KCNMB2	553	31	0	0	100
KCNMB2-IT1	814	61	0	1.10094	98.8991
KCNN2	113	15	0	0	100
KCTD12	181	9	0	0	100
KHDRBS3	229	27	0	0	100
KIAA0087	384	23	0	0	100
KIAA0182	104	12	0	0	100
KIAA1244	127	11	0	0	100
KIAA1324	87	8	0	0	100
KIAA1468	175	17	0	2.31851	97.6815
KIF26B	187	14	0	0	100
KIF5C	169	10	0	0	100
KITLG	143	15	0	0	100
KLF10	206	15	0	0	100
KLF13	143	16	0	0	100
KLF5	103	12	0	0	100
KLF6	922	44	0	0	100
KLHL1	104	13	0	0	100
KLRAP1	103	8	0	0	100
KLRK1	167	11	0	0	100
KRT18	181	8	0	0	100
KRT7	115	10	0	0	100
KRT8	181	8	0	0	100
LAMA3	89	9	0	0	100
LBR	93	8	0	0	100
LGALS14	100	7	0	0	100
LGR4	98	7	0	0	100
LHFP	335	25	0	0	100
LIN7A	114	14	0	0	100
LINC00114	122	13	0	0	100
LINC00221	569	11	0	0	100
LINC00261	1108	50	0	0	100
LINC00299	118	19	0	0	100
LINC00338	141	18	0	0	100
LINC00487	112	16	0	1.93567	98.0643
LINC00511	108	10	0	0	100
LINC00574	153	20	0	0	100
LINC00592	291	14	0	0	100
LINGO2	516	62	0	12.3124	87.6876
LIPG	152	12	0	0	100
LMO3	748	43	0	0.576325	99.4237
LNX1	115	13	0	0	100
LNX1-AS2	115	13	0	0	100
LOC100128098	89	12	0	14.9412	85.0588
LOC100128176	209	13	0	0	100
LOC100128511	456	30	0	0.615609	99.3844
LOC100129427	102	10	0	0	100
LOC100130275	189	23	0	0	100
LOC100130298	485	29	0	0	100
LOC100130705	116	12	0	0	100
LOC100131060	149	15	0	0	100
LOC100131551	97	12	0	0	100
LOC100132354	228	15	0	0	100
LOC100190940	132	8	0	0	100
LOC100216545	105	7	0	0	100
LOC100271722	133	8	0	0	100
LOC100498859	214	12	0	0	100
LOC100499467	312	11	0	0	100
LOC100505622	95	7	0	0	100
LOC100505783	86	11	0	0	100
LOC100506207	118	13	0	0	100
LOC100506810	366	27	0	0	100
LOC100507194	142	11	0	0	100
LOC100507495	107	8	0	0	100
LOC100507501	104	8	0	0	100
LOC113230	143	9	0	0	100
LOC154449	433	26	0	0	100
LOC254128	92	10	0	0	100
LOC256021	175	19	0	0	100
LOC283403	291	14	0	0	100
LOC284276	193	11	0	0	100
LOC284648	153	11	0	0	100
LOC338799	150	16	0	1.4464	98.5536
LOC375295	112	19	0	0	100
LOC400604	179	10	0	0	100
LOC400940	140	12	0	0	100
LOC401463	292	17	0	0	100
LOC441009	127	17	0	1.40446	98.5955
LOC441204	187	20	0	0	100
LOC550112	249	9	0	8.52509	91.4749
LOC574538	125	7	0	0	100
LOC642366	119	15	0	0	100
LOC643542	144	18	0	0	100
LOC646903	224	20	0	0	100
LOC647323	232	18	0	0	100
LOC730668	195	13	0	0	100
LPGAT1	124	8	0	0	100
LRIG3	124	14	0	0	100
LRRC16A	146	12	0	0	100
LRRFIP1	151	12	0	0	100
LRRN3	123	20	0	0	100
LTV1	86	10	0	0	100
LURAP1L	161	15	0	0	100
MACC1	140	11	0	0	100
MAD2L1BP	92	11	0	0	100
MAGOHB	102	10	0	0	100
MAML3	442	29	0	0	100
MAN2B1	126	7	0	0	100
MAP1B	449	24	0	0	100
MAP3K12	121	10	0	0	100
MAP3K14	178	10	0	0	100
MAP3K5	157	12	0	0	100
MAP6	92	7	0	0	100
MAPK4	385	20	0	0.963175	99.0368
MARCKS	212	23	0	0	100
MAST4	166	17	0	0	100
MBP	248	28	0	0	100
MCCC1	94	10	0	0	100
MCF2L	201	15	0	0	100
MCF2L-AS1	155	17	0	0	100
MCM2	87	18	0	1.43755	98.5624
MDH2	126	13	0	0	100
MDM4	137	9	0	0	100
MED12L	86	7	0	0	100
MEIS1	219	24	0	0	100
MEIS1-AS3	219	24	0	0	100
MEIS2	108	15	0	0	100
MGAT4A	118	12	0	0	100
MGC3771	201	11	0	0	100
MGC45800	164	25	0	0	100
MGLL	121	10	0	0	100
MID1IP1	198	17	0	0	100
MIR1203	99	10	0	0	100
MIR1244-1	287	10	0	0	100
MIR1244-2	287	10	0	0	100
MIR1244-3	287	10	0	0	100
MIR135A2	85	15	0	0	100
MIR141	198	8	0	0	100
MIR148A	281	15	0	0	100
MIR200C	198	8	0	0	100
MIR2277	125	12	0	0	100
MIR3143	155	13	0	0	100
MIR3193	179	10	0	0	100
MIR3610	100	10	0	0	100
MIR3652	328	11	0	0	100
MIR3664	85	7	0	0	100
MIR4291	90	11	0	0	100
MIR4323	95	7	0	0	100
MIR4444-1	152	15	0	0	100
MIR4466	582	38	0	0	100
MIR4522	156	7	0	0	100
MIR4740	335	19	0	0	100
MIR5008	142	11	0	0	100
MIR548AD	206	16	0	0	100
MIR548AO	252	25	0	0	100
MIR549	97	9	0	0	100
MIR551B	355	26	0	0	100
MIR5680	240	12	0	0	100
MIR618	114	14	0	0	100
MIR759	144	11	0	0	100
MIR873	125	15	0	1.60722	98.3928
MKKS	145	17	0	0	100
MKL2	216	14	0	0	100
MKLN1	174	10	0	0	100
MKRN1	108	9	0	0	100
MLL5	105	7	0	0	100
MRPL14	89	11	0	0	100
MRPS18A	178	9	0	0	100
MRPS23	98	16	0	0	100
MSI1	105	8	0	0	100
MSI2	134	11	0	0	100
MSL2	91	8	0	0	100
MTDH	91	8	0	0	100
MTSS1	286	20	0	0	100
MUS81	91	8	0	0	100
MYLIP	141	11	0	0	100
MYLK-AS1	212	18	0	0	100
MYLPF	136	9	0	0	100
MYT1	187	11	0	0	100
MYT1L	151	17	0	0	100
NACC1	108	12	0	0	100
NAGK	97	9	0	0	100
NARS	128	18	0	0	100
NARS2	91	10	0	0	100
NAV1	181	12	0	0	100
NBEA	174	25	0	0	100
NCALD	240	12	0	0	100
NCAM1	128	21	0	0	100
NCOA7	138	15	0	1.57456	98.4254
NCOR2	119	15	0	0	100
NDUFA11	123	10	0	0	100
NEBL	456	30	0	0.615609	99.3844
NEDD4L	177	18	0	0	100
NEGR1	128	23	0	1.02366	98.9763
NELL1	256	16	0	0	100
NFIB	222	22	0	0	100
NFYA	151	13	0	0	100
NHEG1	676	27	0	0.64471	99.3553
NHS	123	10	0	0	100
NKAIN2	352	25	0	0	100
NLGN1	197	27	0	3.2478	96.7522
NMNAT3	165	22	0	1.01782	98.9822
NOL4	422	30	0	0	100
NOVA1	85	11	0	3.05817	96.9418
NR2F1	205	27	0	0	100
NR4A1	131	12	0	0	100
NRCAM	111	13	0	0	100
NRXN1	105	10	0	0	100
NTNG1	143	20	0	1.45709	98.5429
NTS	121	18	0	0	100
ODC1	90	13	0	0	100
OR51D1	134	9	0	0	100
OR51G2	115	12	0	0	100
OSBPL3	117	14	0	0	100
PACRG	232	19	0	0	100
PARK2	232	19	0	0	100
PCDH7	92	11	0	0	100
PCDH8	104	15	0	0	100
PCMTD1	102	14	0	0	100
PCSK2	228	16	0	0	100
PDCD10	95	15	0	0	100
PDE4D	115	10	0	0	100
PDHX	204	21	0	0	100
PDSS2	114	16	0	0	100
PDZRN3	100	14	0	0	100
PEMT	151	15	0	0	100
PERP	400	23	0	0	100
PEX16	101	7	0	0	100
PEX5L	291	16	0	1.27682	98.7232
PEX7	101	13	0	0	100
PFN2	224	20	0	0	100
PGAP1	148	7	0	0	100
PHLPP1	111	13	0	0	100
PIGN	175	17	0	2.31851	97.6815
PIK3C2G	85	13	0	0	100
PIM1	160	11	0	3.43504	96.565
PIPOX	280	10	0	0	100
PKD2L1	248	9	0	0	100
PKIB	434	24	0	2.61792	97.3821
PLCXD2	97	12	0	0	100
PLEKHA5	649	22	0	0.801992	99.198
PLOD2	87	14	0	0	100
PLXNA2	97	13	0	0	100
PMAIP1	342	11	0	0	100
POU2F2	95	7	0	0	100
POU3F2	122	15	0	0	100
PPFIA2	126	17	0	0	100
PPIF	103	13	0	0	100
PPM1L	215	21	0	1.01507	98.9849
PPP1CB	183	11	0	0	100
PRKCE	97	12	0	0	100
PRMT6	98	20	0	0	100
PROX1	391	31	0	0	100
PRTFDC1	91	9	0	0	100
PSD3	201	12	0	0	100
PTCHD4	121	15	0	0	100
PTENP1	143	8	0	0	100
PTMA	287	10	0	0	100
PTPLB	212	18	0	0	100
PTPN1	85	9	0	0	100
PTPN6	204	8	0	2.87431	97.1257
PTPRG	145	30	0	0.758618	99.2414
PTPRZ1	148	12	0	0	100
PTRHD1	161	17	0	0	100
PVRL1	183	16	0	0	100
RAB17	92	14	0	0	100
RABGEF1	105	9	0	0	100
RAD21	100	10	0	0	100
RAD21-AS1	100	10	0	0	100
RAI1	213	8	0	0	100
RALBP1	109	10	0	0	100
RALGAPA2	86	16	0	0	100
RALYL	197	22	0	0	100
RASD1	109	12	0	0	100
RASGEF1B	231	22	0	0	100
RASSF6	221	8	0	0	100
RBM26	129	18	0	0	100
RBM26-AS1	129	18	0	0	100
RBM7	100	11	0	0	100
RBMXL1	87	8	0	0	100
RBP1	513	21	0	0	100
RCAN1	115	19	0	0	100
REPS1	231	16	0	0	100
RETNLB	153	13	0	6.12795	93.8721
REV3L	101	7	0	0	100
RFC3	94	13	0	0	100
RFTN1	114	14	0	0	100
RFX3	155	14	0	1.65431	98.3457
RGS7BP	93	8	0	0	100
RIMS2	112	13	0	0	100
RINL	143	7	0	3.5729	96.4271
RNF11	90	13	0	0	100
RNF182	158	12	0	0	100
ROBO1	98	16	0	0	100
ROBO2	224	21	0	0	100
ROPN1	94	11	0	0	100
RPL30	130	7	0	0	100
RPRD1B	90	13	0	0	100
RPRM	125	13	0	0	100
RPS6KA3	92	8	0	0	100
RPS6KA6	98	8	0	0	100
SAMD5	424	37	0	0	100
SC5DL	110	12	0	0	100
SCARNA16	90	10	0	0	100
SCG2	98	11	0	0	100
SCNN1A	109	12	0	0	100
SDCBP2	107	8	0	0	100
SDK1	107	15	0	0	100
SEC11C	197	7	0	0	100
SEC14L1	141	18	0	0	100
SERINC1	114	17	0	0	100
SERPINB8	172	12	0	7.94197	92.058
SERPINI1	95	15	0	0	100
SETBP1	215	17	0	0	100
SETD1B	106	9	0	0	100
SEZ6	221	11	0	0	100
SEZ6L	111	14	0	0	100
SH3BP4	138	19	0	0	100
SHB	86	15	0	0	100
SHFM1	92	11	0	0	100
SIPA1L3	99	13	0	0	100
SKIDA1	125	17	0	0	100
SLC25A13	156	27	0	0	100
SLC25A32	89	11	0	0	100
SLC29A1	176	8	0	2.95551	97.0445
SLC2A12	97	7	0	0	100
SLC35B3	118	13	0	0	100
SLC35D3	447	17	0	0	100
SLC4A10	85	7	0	0	100
SLC6A19	149	14	0	0	100
SLCO3A1	164	18	0	0	100
SLCO5A1	109	8	0	0	100
SLITRK6	147	15	0	0	100
SMAD2	102	13	0	0	100
SMAD7	311	24	0	0	100
SMC2	249	14	0	0	100
SMOC2	88	9	0	0	100
SMPD3	88	13	0	0	100
SMPDL3A	254	16	0	0	100
SNORA72	130	7	0	0	100
SNORA80B	90	13	0	0	100
SNORD58C	121	24	0	0	100
SOCS2	302	16	0	0	100
SOCS2-AS1	302	16	0	0	100
SORL1	130	10	0	0	100
SOX11	200	25	0	0	100
SOX2	1424	67	0	0	100
SOX2-OT	92	13	0	0	100
SOX4	144	27	0	0	100
SRBD1	92	14	0	0	100
SREBF1	144	15	0	0	100
SRGAP1	104	13	0	0	100
SRL	141	12	0	0	100
SRP9	95	12	0	0	100
SRRM4	153	16	0	0	100
SRSF1	88	11	0	0	100
ST18	152	12	0	0	100
ST8SIA5	281	30	0	24.7234	75.2766
STAG1	121	12	0	0	100
STL	191	13	0	0	100
STX10	187	16	0	0	100
STXBP5	335	21	0	0	100
STXBP5-AS1	335	21	0	0	100
STYXL1	126	13	0	0	100
SUV39H2	96	10	0	0	100
SV2B	134	11	0	0	100
SYK	92	15	0	0	100
SYNJ2	120	14	0	0	100
SYT1	272	25	0	0	100
SYT4	481	39	0	0	100
TAB2	132	14	0	0	100
TAF3	92	9	0	0	100
TAF5L	86	16	0	0	100
TAGLN3	193	15	0	0	100
TARBP2	121	10	0	0	100
TBCC	181	12	0	1.89096	98.109
TBL1XR1	354	40	0	0	100
TCF12	155	9	0	0	100
TCF4	288	14	0	1.47305	98.527
TCTE3	118	23	0	0	100
TDRD3	90	16	0	0	100
TERF1	85	15	0	0	100
TFAP2A	189	23	0	0	100
TFAP4	118	8	0	0	100
TFB1M	93	13	0	0	100
TFEB	167	7	0	0	100
TFF3	209	16	0	0	100
TGM3	100	7	0	0	100
TIMM21	104	11	0	0	100
TIPARP	217	19	0	0	100
TIPARP-AS1	217	19	0	0	100
TM9SF4	89	11	0	0	100
TMEM106B	114	12	0	0	100
TMEM176A	334	10	0	0	100
TMEM176B	334	10	0	0	100
TMEM178A	327	15	0	1.3393	98.6607
TMEM181	92	11	0	0	100
TMEM63B	89	11	0	0	100
TMSB4X	153	18	0	0	100
TOB1	179	10	0	0	100
TP63	123	18	0	0	100
TPD52	206	10	0	0	100
TPGS1	106	7	0	0	100
TPX2	135	15	0	0	100
TRAF3IP2	92	8	0	0	100
TRAF3IP2-AS1	101	7	0	0	100
TREM1	194	13	0	0	100
TRIB1	179	17	0	0	100
TRMT1	108	12	0	0	100
TROVE2	171	14	0	0	100
TSC22D1	176	17	0	0	100
TSHZ1	400	33	0	0.570457	99.4295
TSNAX	107	11	0	0	100
TSNAX-DISC1	107	11	0	0	100
TTC39C	205	13	0	0	100
TTI1	90	13	0	0	100
TUBB2A	89	8	0	0	100
TUBB2B	241	15	0	0	100
TXLNB	85	8	0	0	100
U2AF2	93	9	0	0	100
UBA6	249	9	0	8.52509	91.4749
UCHL5	171	14	0	0	100
UCN3	168	9	0	0	100
UGT2A1	401	27	0	0	100
UGT2A2	149	18	0	0	100
UNC5B	145	13	0	0	100
URB2	86	16	0	0	100
USP3	100	8	0	0	100
UST	93	10	0	0	100
VEGFA	140	16	0	0	100
VEPH1	138	14	0	0	100
VLDLR	133	17	0	0	100
VMAC	123	10	0	0	100
VPS13C	120	12	0	0	100
VPS37C	181	14	0	1.60471	98.3953
VRK2	138	17	0	0	100
VWDE	177	10	0	0	100
WDR27	107	15	0	0	100
WDR83	126	7	0	0	100
WDR83OS	126	7	0	0	100
WDR87	99	13	0	0	100
WNK1	168	14	0	0	100
WNT9A	142	11	0	0	100
WSB1	156	7	0	0	100
YWHAG	135	11	0	0	100
YWHAQ	107	8	0	0	100
YWHAZ	484	22	0	0.83997	99.16
ZADH2	400	33	0	0.570457	99.4295
ZBTB20	96	16	0	0	100
ZBTB7C	85	11	0	0	100
ZC3H12C	91	9	0	0	100
ZFAT	213	19	0	0	100
ZFPM1	123	8	0	0	100
ZIC2	367	20	0	0	100
ZIC3	229	17	0	0	100
ZIC5	136	15	0	0	100
ZNF184	87	11	0	0	100
ZNF205	201	11	0	0	100
ZNF213	177	11	0	0	100
ZNF277	122	10	0	0	100
ZNF490	140	10	0	0	100
ZNF496	113	8	0	3.23102	96.769
ZNF516	411	21	0	0	100
ZNF526	97	12	0	0	100
ZNF572	132	17	0	0	100
ZNF706	248	18	0	0	100
ZNF736	91	7	0	0	100
ZNF791	140	10	0	0	100
ZSCAN16	88	8	0	0	100
MEIG1	116	17	2.7008	0	97.2992
BAZ2A	97	7	32.6561	0	67.3439
MYC	425	50	44.3684	0	55.6316

## Sheet: H1694
gene_names	PETs	loops	Percent_inter	Percent_intra	Percent_normal
ADCY2	164	11	0	0	100
AKT3	450	28	0	13.3126	86.6874
ANGPTL2	161	11	0	0	100
ARHGAP5	214	10	0	0	100
ARHGAP5-AS1	214	10	0	0	100
ATOH8	373	13	0	0	100
ATXN7L1	205	23	0	0	100
BAHCC1	202	16	0	0	100
BARHL1	250	12	0	0	100
BCOR	359	30	0	0	100
BEGAIN	249	26	0	0	100
BMP8A	473	53	0	63.1416	36.8584
BMP8B	1615	87	0	63.8161	36.1839
C12orf65	191	12	0	0	100
C14orf180	656	35	0	0	100
C14orf23	764	42	0	0	100
C1orf198	1445	91	0	85.4763	14.5237
C1QL1	220	14	0	0	100
CABP7	700	24	0	0	100
CALM2	219	16	0	0	100
CAPN9	173	10	0	0	100
CBX4	261	15	0	0	100
CCDC33	336	21	0	0	100
CDK2AP1	170	11	0	0	100
CERKL	323	10	0	0	100
CIC	332	11	0	0	100
COPA	646	75	0	87.5784	12.4216
CRIP1	186	23	0	0	100
CSRNP3	181	14	0	0	100
DISC1	560	44	0	73.9824	26.0176
DKFZP434H168	237	13	0	0	100
DKFZp686K1684	476	30	0	0	100
DLX3	268	11	0	0	100
DMRTB1	302	17	0	0	100
EBAG9	168	10	0	0	100
EGR1	192	13	0	1.71659	98.2834
ELAVL4	192	21	0	0	100
ETV6	253	15	0	0	100
FAM167A	209	13	0	0	100
FGGY	229	21	0	0	100
FLJ43860	189	19	0	0	100
FLJ45079	494	24	0	0	100
FOXG1	553	28	0	0	100
GADD45A	232	15	0	0	100
GALNT5	188	13	0	0	100
GLCE	313	15	0	0	100
GLUL	234	12	0	0	100
GNAO1	237	13	0	0	100
GPR68	164	11	0	0	100
HEYL	449	41	0	47.4331	52.5669
HM13-AS1	226	17	0	0	100
HOXD-AS2	209	14	0	0	100
HOXD8	209	14	0	0	100
HPCAL4	655	56	0	52.4585	47.5415
ID1	241	16	0	0	100
ID2	679	52	0	0	100
IGFBP5	211	33	0	0	100
IGFBPL1	237	22	0	0	100
IGSF21	174	21	0	0	100
INF2	247	28	0	0	100
IP6K3	163	13	0	0	100
IRF2BP2	504	25	0	0	100
ISLR2	392	19	0	0	100
JAG2	171	10	0	0	100
JARID2	172	22	0	0	100
JUN	160	21	0	0	100
KANK4	172	10	0	0	100
KCNAB1-AS1	175	13	0	0	100
KCND3	184	15	0	0	100
KCNJ6	179	12	0	0	100
KIAA0182	173	23	0	0	100
KIAA0754	243	40	0	63.273	36.727
KIAA1737	229	15	0	0	100
KIF26A	1200	43	0	0	100
KLF7	552	23	0	0	100
KPTN	172	11	0	0	100
KRT15	361	15	0	0	100
LINC00332	586	32	0	0	100
LINC00523	292	27	0	0	100
LMNA	268	10	0	0	100
LOC100131060	160	21	0	0	100
LOC100216545	235	13	0	0	100
LOC100271702	504	15	0	0	100
LOC100506810	333	22	0	0	100
LOC100507091	409	16	0	0	100
LOC283731	392	19	0	0	100
LOC283856	237	13	0	0	100
LOC284648	295	18	0	0	100
LOC339529	1527	62	0	28.1407	71.8593
LOC400238	165	16	0	0	100
LOC400604	344	12	0	0	100
LOC730668	291	10	0	0	100
LRFN5	194	19	0	4.19284	95.8072
LRP8	208	16	0	0	100
MAML3	317	21	0	0	100
MAP1B	186	19	0	0	100
MFSD2A	1418	83	0	70.5859	29.4141
MIR3193	241	16	0	0	100
MIR4278	365	12	0	0	100
MIR4309	254	10	0	0	100
MIR4316	193	16	0	0	100
MIR4740	202	16	0	0	100
MIR488	161	25	0	76.3599	23.6401
MLL5	235	13	0	0	100
MNT	168	17	0	0	100
MSGN1	168	11	0	0	100
MYT1L	523	50	0	0	100
NAPA	240	15	0	0	100
NAPA-AS1	172	11	0	0	100
NCOR2	553	34	0	0	100
NCSTN	646	75	0	87.5784	12.4216
NEUROD1	629	22	0	0	100
NEUROD2	339	14	0	0	100
NEUROD4	255	16	0	0	100
NFAM1	274	13	0	0	100
NHLH2	343	13	0	1.94436	98.0556
NNAT	189	11	0	0	100
NT5C1A	340	43	0	50.8765	49.1235
PAX6	476	30	0	0	100
PCDH9	233	15	0	0	100
PDE1C	166	11	0	0	100
PDRG1	248	19	0	0	100
PGAP1	328	10	0	0	100
PIM1	199	17	0	0	100
PPIE	192	23	0	54.22	45.78
RAI1	294	20	0	0	100
RALYL	213	15	0	2.10839	97.8916
RASD1	213	14	0	0	100
RCN1	257	19	0	0	100
RRM2	239	29	0	0	100
SEMA3C	466	32	0	0	100
SEPT9	280	16	0	0	100
SH2D6	292	19	0	0	100
SIVA1	315	26	0	0	100
SLAMF6	172	27	0	83.3645	16.6355
SLC17A6	177	10	0	0	100
SOX11	236	27	0	0.769198	99.2308
SP3	272	27	0	0	100
SREBF1	231	18	0	0	100
SSBP3	483	18	0	0	100
SYPL1	180	12	0	0	100
TNFAIP2	216	11	0	0	100
TNS4	348	13	0	0	100
TOB1	344	12	0	0	100
TP53I11	364	16	0	0	100
TRIB1	189	17	0	0	100
TSPAN9	160	17	0	0	100
TTC30B	529	14	0	0	100
USP9X	181	13	0	0	100
YPEL2	171	13	0	0	100
YWHAQ	176	14	0	0	100
YWHAZ	324	22	0	0	100
YY1	178	24	0	0	100
ZDHHC22	282	19	0	0	100
ZNF706	387	14	0	0	100
ZNF839	191	19	0	0	100
MYCL1	9430	113	0.115188	71.903	27.9818
PABPC4	1257	104	0.164587	64.1353	35.7002
IRF2BPL	1738	37	0.407476	0	99.5925
GTF2A1	379	29	0.854182	0.676923	98.4689
LOC100506190	633	25	0.888391	0	99.1116
MIR4677	865	42	1.36787	22.1939	76.4383
MIR4710	462	40	1.51691	0	98.4831
KLF10	187	14	2.00594	0	97.9941
MIR578	184	11	2.06959	0	97.9304
MEIS1	186	12	2.36446	0	97.6355
MEIS1-AS3	186	12	2.36446	0	97.6355
MIR1244-1	433	12	2.54541	1.73751	95.7171
MIR1244-2	433	12	2.54541	1.73751	95.7171
MIR1244-3	433	12	2.54541	1.73751	95.7171
TNRC18	370	16	4.77467	1.34783	93.8775
GSTZ1	242	22	4.86607	0	95.1339
POMT2	242	22	4.86607	0	95.1339

[truncated: 26 more sheets: H1836, H1876, H2029, H2066, H2170, H2171, H446, H520, H524, H69, HMEC, HT29, HT55, LK2, LNCaP, MCF7, MDAMB231, MDAMB453, MDAPCA2B, PrEC …]
