# Supplementary material for: 3D genomic analysis reveals novel enhancer-hijacking caused by complex structural alterations that drive oncogene overexpression
Source: Nat Commun. 2024 Jul 20;15:6130. doi: 10.1038/s41467-024-50387-w (PMC11271278; doi:10.1038/s41467-024-50387-w)
Supplement: Supplementary file 6 — Source Data [file 41467_2024_50387_MOESM6_ESM.xlsx]

## Sheet: Figure 2
Figure 2B
Cis and Trans	Only Trans	Only Cis	None
CUTLL1	NCIH2170	22RV1	LK2
NCIH446	SNU16	CORL88	NCIH1876
NCIH2171	COLO320DM	CORL279	NCIH524
HT29	NCIH146	DMS273	NCIH2066
LNCaP	MDAPCA2B	DOHH2	SHP77
MCF7	NCIH1105	NCIH69
MDAMB453		NCIH520
REC1		NCIH1694
T47D		NCIH1836
ZR751		NCIH2029
		HT55
		MDAMB231
		VCaP
10	6	13	5
Figure 2C
Cell Line	Trans enhancer hijacked genes
MCF7	36
NCIH2170	16
SNU16	11
NCIH446	7
CUTLL1	4
ZR751	4
NCIH2171	3
COLO320DM	2
MDAMB453	2
NCIH146	2
HT29	1
LNCaP	1
MDAPCA2B	1
NCIH1105	1
REC1	1
T47D	1
CORL88	0
CORL279	0
DMS273	0
DOHH2	0
NCIH1876	0
HT55	0
LK2	0
MDAMB231	0
NCIH69	0
NCIH520	0
NCIH524	0
NCIH1694	0
NCIH1836	0
NCIH2029	0
NCIH2066	0
SHP77	0
VCaP	0
22RV1	0
HMEC	0
PrEC	0

## Sheet: Figure 3
Figure 3B
	NT1			ETV1 prom			e1 #1			e1 #2			e2 #1			e2 #2			e3 #1			e3 #2			e4 #1			e4 #2			FOXA1 prom
ETV1	1	1	1	0.429793	0.539766	0.492347	1.0689	0.601672	1.23061	0.757555	0.7217	1.21428	1.29291	0.699919	0.95218	1.16669	0.829952	1.00252	0.621313	0.528548	0.71973	0.744637	0.718836	0.643332	0.567928	0.350231	0.505562	0.46693	0.648972	0.56904
FOXA1	1	1	1	0.991077	0.838693	0.99724	0.9828	0.671385	1.17004	0.753052	0.536799	1.14809	0.98907	0.903044	1.05524	1.01556	0.916112	1.07203	0.940734	0.686372	1.05956	0.70094	0.823898	0.755758	0.693156	0.837554	0.923199	0.753403	0.775192	0.935986	0.177819	0.203409	0.184867
Figure 3D
	NT1			CCND1 prom			e1			e2			e3			e4			e5			Combined
CCND1	1	1	1	0.376681	0.179681	0.181677	1.02864	1.13499	0.834934	0.955874	1.04387	0.978903	0.792486	0.717415	0.915698	0.720968	0.868588	0.955934	0.634391	0.825652	0.746491	0.507379	0.619022	0.527378
DUSP4	1	1	1	1.10004	1.20237	1.05886	0.237544	0.305436	0.199996	0.998063	1.0994	0.790895	0.309064	0.361554	0.494217	0.471283	0.581486	0.754623	0.473115	0.816188	0.548069	0.148071	0.070559	0.0682114

## Sheet: Figure 4
Figure 4D
	Own Enhancers	Hijacked MYC Enhancers	Other Enhancers
CDX2	2.4552	94.2373	3.30752
MYC	98.9253	0	1.07466
Figure 4H
	Own Enhancers	Hijacked MYC Enhancers	Other Enhancers
CD44	51.0299	34.1797	14.7904
FGFR2	50.7995	26.1313	23.0691
APIP/PDHX	49.5997	42.4461	7.95422
MYC	39.0654	0	60.9346

## Sheet: Figure 5
Figure 5E
	Own Enhancers	Hijacked MYC Enhancers	Other Enhancers
IKZF3	14.0219	85.6976	0.280535
MIEN1	14.7608	84.1748	1.0644
ERBB2	15.3239	70.7972	13.8789
MYC	89.6863	0	10.3137
Figure 5G
	Own Enhancers	Hijacked MYC Enhancers	Other Enhancers
NFIB	56.387	27.7758	15.8373
MYC	58.1493	0	41.8507

## Sheet: Figure 6
Figure 6B
Cell Line	Neratinib	Lapatinib
NCIH2170	6.2777	9.3089
EPLC272H	6.4292	12.376
LUDLU1	8.6008	10.059
NCIH1869	8.76855	10.711
HCC1588	9.3324	12.449
SKMES1	9.9743	11.137
SQ1	10.167	13.862
LOUNH91	10.47	13.325
EBC1	11.65	11.65
NCIH1703	11.716	13.969
LC1SQSF	11.824	13.647
HCC95	11.838	10.614
NCIH520	11.9375	13.316
HARA	12.408	13.034
RERFLCAI	12.592	14.512
CALU1	13.403	13.329
LK2	13.632	13.171
KNS62	14.035	14.559
NCIH226	14.19	14.868
NCIH157DM	14.283	14.571
HCC15	14.33	14.369

## Sheet: Figure S3
Figure S3C
	22RV1
	NT1			ETV1 prom			e1 #1			e1 #2			e2 #1			e2 #2			e3 #1			e3 #2			e4 #1			e4 #2
ETV1	1	1	1	0.398088	0.566149	0.439421	1.07587	1.04936	0.990468	0.741233	0.970719	1.0286	0.957531	1.32837	1.14663	1.17837	1.50507	1.27721	0.629578	1.14823	1.04955	0.818011	1.07578	1.00983	0.788978	0.959686	1.00954	0.842871	1.05579	0.907583
Figure S3D
	LNCaP
	NT1			ETV1 prom			e1 #1			e1 #2			e2 #1			e2 #2			e3 #1			e3 #2			e4 #1			e4 #2			FOXA1 prom
TTC6	1	1	1	0.777714	1.7205	0.87768	0.791004	1.10303	1.23837	0.732154	1.39417	1.51266	0.702287	1.15783	0.958755	0.78025	1.89774	0.822887	0.77388	1.07353	1.05536	0.960716	1.05903	0.913637	0.673471	2.8991	0.859295	0.915223	0.871507	1.02364	0.491769	0.829782	0.417299
Figure S3F
	LNCaP	22RV1
log2(DHT/control)	0.48504	-0.214742

## Sheet: Figure S7
Figure S7D
	Own Enhancers	Other Enhancers
MIR21	9.24368	90.7563
PPM1D	37.4388	62.5612
TBX2	19.5047	80.4953
ZNF217	36.4399	63.5601
BRIP1	20.0164	79.9836
